# Supplementary material for: 4-Bromo-N-(4-hy­droxy­benzyl­idene)­aniline
Source: Acta Crystallogr Sect E Struct Rep Online. 2012 Feb 17;68(Pt 3):o772. doi: 10.1107/S1600536812006101 (PMC3297843; doi:10.1107/S1600536812006101)
Supplement: Supplementary file 1 [file e-68-0o772-sup1.cif]

##############################################################################
#                                                                            #
# This CIF contains the data in a paper accepted for publication in          #
# Acta Crystallographica Section E. It conforms to the requirements of       #
# Notes for Authors for Acta Crystallographica Section E, and has been       #
# peer reviewed under the auspices of the IUCr Commission on Journals.       #
#                                                                            #
# Full details of the Crystallographic Information File format               #
# are given in the paper "The Crystallographic Information File (CIF):       #
# a New Standard Archive File for Crystallography" by S. R. Hall, F. H.      #
# Allen and I. D. Brown [Acta Cryst. (1991), A47, 655-685].                  #
#                                                                            #
# The current version of the core CIF dictionary is obtainable from          #
# ftp://ftp.iucr.org/pub/cif_core.dic.                                       #
#                                                                            #
# Software is freely available for graphical display of the structure(s)     #
# in this CIF. For information consult the CIF software page                 #
# http://www.iucr.org/resources/cif/software.                                #
#                                                                            #
# This file may be used for bona fide research purposes within the           #
# scientific community so long as proper attribution is given to the journal # 
# article from which it was obtained.                                        #
#                                                                            #
##############################################################################
data_I
_audit_creation_method     SHELXL-97
_chemical_name_systematic
;
4-Bromo-<i>N</i>-(4-hydroxybenzylidene)aniline
;
_chemical_name_common     ?
_chemical_formula_moiety     'C13 H10 Br N O'
_chemical_formula_sum     'C13 H10 Br N O'
_chemical_formula_iupac     'C13 H10 Br N O'
_chemical_formula_weight     276.13
_chemical_melting_point     ?
_symmetry_cell_setting     orthorhombic
_symmetry_space_group_name_H-M     'P b c n'
_symmetry_space_group_name_Hall     '-P 2n 2ab'
loop_
    _symmetry_equiv_pos_as_xyz
    'x, y, z'
    '-x+1/2, -y+1/2, z+1/2'
    'x+1/2, -y+1/2, -z'
    '-x, y, -z+1/2'
    '-x, -y, -z'
    'x-1/2, y-1/2, -z-1/2'
    '-x-1/2, y-1/2, z'
    'x, -y, z-1/2'
_cell_length_a     21.9588(10)
_cell_length_b     11.0866(5)
_cell_length_c     9.3132(4)
_cell_angle_alpha     90.00
_cell_angle_beta     90.00
_cell_angle_gamma     90.00
_cell_volume     2267.28(17)
_cell_formula_units_Z     8
_cell_measurement_reflns_used     6133
_cell_measurement_theta_min     2.7
_cell_measurement_theta_max     24.7
_cell_measurement_temperature     293(2)
_exptl_crystal_description     block
_exptl_crystal_colour     brown
_exptl_crystal_size_max     0.30
_exptl_crystal_size_mid     0.20
_exptl_crystal_size_min     0.20
_exptl_crystal_density_diffrn     1.618
_exptl_crystal_density_meas     ?
_exptl_crystal_density_method     'not measured'
_exptl_crystal_F_000     1104
_exptl_absorpt_coefficient_mu     3.602
_exptl_absorpt_correction_type     multi-scan
_exptl_absorpt_process_details     '(SADABS; Bruker, 2004)'
_exptl_absorpt_correction_T_min     0.452
_exptl_absorpt_correction_T_max     0.571
_exptl_special_details     ?
_diffrn_ambient_temperature     293(2)
_diffrn_radiation_type     MoK\a
_diffrn_radiation_wavelength     0.71073
_diffrn_radiation_source     'fine-focus sealed tube'
_diffrn_radiation_monochromator     graphite
_diffrn_measurement_device_type     'Bruker Kappa APEXII CCD'
_diffrn_measurement_method     '\w and \f scans'
_diffrn_detector_area_resol_mean     ?
_diffrn_reflns_number     20366
_diffrn_reflns_av_R_equivalents     0.0458
_diffrn_reflns_av_sigmaI/netI     0.0259
_diffrn_reflns_theta_min     1.85
_diffrn_reflns_theta_max     25.00
_diffrn_reflns_theta_full     25.00
_diffrn_measured_fraction_theta_max     1.000
_diffrn_measured_fraction_theta_full     1.000
_diffrn_reflns_limit_h_min     -26
_diffrn_reflns_limit_h_max     26
_diffrn_reflns_limit_k_min     -12
_diffrn_reflns_limit_k_max     13
_diffrn_reflns_limit_l_min     -8
_diffrn_reflns_limit_l_max     11
_diffrn_standards_number     0
_diffrn_standards_interval_count     ?
_diffrn_standards_interval_time     ?
_diffrn_standards_decay_%     ?
_refine_special_details
;
Refinement of <i>F</i>^2^ against ALL reflections. The weighted <i>R</i>-factor
<i>wR</i> and goodness of fit <i>S</i> are based on <i>F</i>^2^, conventional
<i>R</i>-factors <i>R</i> are based on <i>F</i>, with <i>F</i> set to zero for
negative <i>F</i>^2^. The threshold expression of <i>F</i>^2^ >
\s(<i>F</i>^2^) is used only for calculating <i>R</i>-factors(gt) <i>etc</i>.
and is not relevant to the choice of reflections for refinement.
<i>R</i>-factors based on <i>F</i>^2^ are statistically about twice as large
as those based on <i>F</i>, and <i>R</i>- factors based on ALL data will be
even larger.
;
_reflns_number_total     2001
_reflns_number_gt     1494
_reflns_threshold_expression     I>2\s(I)
_refine_ls_structure_factor_coef     Fsqd
_refine_ls_matrix_type     full
_refine_ls_R_factor_all     0.0789
_refine_ls_R_factor_gt     0.0562
_refine_ls_wR_factor_gt     0.1552
_refine_ls_wR_factor_ref     0.1737
_refine_ls_goodness_of_fit_ref     1.029
_refine_ls_restrained_S_all     1.029
_refine_ls_number_reflns     2001
_refine_ls_number_parameters     145
_refine_ls_number_restraints     0
_refine_ls_hydrogen_treatment     constr
_refine_ls_weighting_scheme     calc
_refine_ls_weighting_details
         'calc w=1/[\s^2^(Fo^2^)+(0.0898P)^2^+6.1330P] where P=(Fo^2^+2Fc^2^)/3'
_atom_sites_solution_hydrogens     geom
_atom_sites_solution_primary     direct
_atom_sites_solution_secondary     difmap
_refine_ls_shift/su_max     0.000
_refine_ls_shift/su_mean     0.000
_refine_diff_density_max     1.324
_refine_diff_density_min     -1.617
_refine_ls_extinction_method     none
_refine_ls_extinction_coef     ?
loop_
    _atom_type_symbol
    _atom_type_description
    _atom_type_scat_dispersion_real
    _atom_type_scat_dispersion_imag
    _atom_type_scat_source
    'C' 'C' 0.0033 0.0016
                         'International Tables Vol C Tables 4.2.6.8 and 6.1.1.4'
    'H' 'H' 0.0000 0.0000
                         'International Tables Vol C Tables 4.2.6.8 and 6.1.1.4'
    'N' 'N' 0.0061 0.0033
                         'International Tables Vol C Tables 4.2.6.8 and 6.1.1.4'
    'O' 'O' 0.0106 0.0060
                         'International Tables Vol C Tables 4.2.6.8 and 6.1.1.4'
    'Br' 'Br' -0.2901 2.4595
                         'International Tables Vol C Tables 4.2.6.8 and 6.1.1.4'
_computing_data_collection     'APEX2 (Bruker, 2004)'
_computing_cell_refinement     'APEX2 and SAINT (Bruker, 2004)'
_computing_data_reduction     'SAINT and XPREP (Bruker, 2004)'
_computing_structure_solution     'SIR92 (Altomare <i>et al.</i>, 1994)'
_computing_structure_refinement     'SHELXL97 (Sheldrick, 2008)'
_computing_molecular_graphics
                              'ORTEP-3 (Farrugia, 1997) and PLATON (Spek, 2009)'
_computing_publication_material     'SHELXL97 (Sheldrick, 2008)'
loop_
    _atom_site_type_symbol
    _atom_site_label
    _atom_site_fract_x
    _atom_site_fract_y
    _atom_site_fract_z
    _atom_site_U_iso_or_equiv
    _atom_site_adp_type
    _atom_site_calc_flag
    _atom_site_refinement_flags
    _atom_site_occupancy
    _atom_site_symmetry_multiplicity
    _atom_site_disorder_assembly
    _atom_site_disorder_group
    C C1 0.3296(2) 0.1888(4) -0.1451(5) 0.0340(10) Uani d . 1 1 . .
    C C2 0.3501(2) 0.0799(4) -0.0885(5) 0.0398(11) Uani d . 1 1 . .
    H H2 0.3879 0.0493 -0.1156 0.048 Uiso calc R 1 1 . .
    C C3 0.3145(2) 0.0181(4) 0.0074(5) 0.0407(11) Uani d . 1 1 . .
    H H3 0.3283 -0.0551 0.0437 0.049 Uiso calc R 1 1 . .
    C C4 0.2586(2) 0.0620(4) 0.0514(5) 0.0333(10) Uani d . 1 1 . .
    C C5 0.2389(2) 0.1715(4) -0.0048(4) 0.0340(10) Uani d . 1 1 . .
    H H5 0.2014 0.2027 0.0231 0.041 Uiso calc R 1 1 . .
    C C6 0.2743(2) 0.2341(4) -0.1012(5) 0.0340(10) Uani d . 1 1 . .
    H H6 0.2607 0.3076 -0.1370 0.041 Uiso calc R 1 1 . .
    C C7 0.2200(2) -0.0109(4) 0.1437(5) 0.0360(10) Uani d . 1 1 . .
    H H7 0.2321 -0.0899 0.1619 0.043 Uiso calc R 1 1 . .
    C C8 0.1337(2) -0.0598(4) 0.2718(5) 0.0342(10) Uani d . 1 1 . .
    C C9 0.1277(2) -0.1783(5) 0.2249(6) 0.0456(12) Uani d . 1 1 . .
    H H9 0.1487 -0.2041 0.1439 0.055 Uiso calc R 1 1 . .
    C C10 0.0909(3) -0.2569(5) 0.2975(6) 0.0518(13) Uani d . 1 1 . .
    H H10 0.0870 -0.3359 0.2654 0.062 Uiso calc R 1 1 . .
    C C11 0.0598(2) -0.2199(5) 0.4172(6) 0.0526(14) Uani d . 1 1 . .
    C C12 0.0639(2) -0.1040(5) 0.4635(6) 0.0518(13) Uani d . 1 1 . .
    H H12 0.0426 -0.0793 0.5445 0.062 Uiso calc R 1 1 . .
    C C13 0.1002(2) -0.0229(5) 0.3893(5) 0.0450(12) Uani d . 1 1 . .
    H H13 0.1020 0.0571 0.4189 0.054 Uiso calc R 1 1 . .
    N N1 0.17101(17) 0.0253(3) 0.2012(4) 0.0342(9) Uani d . 1 1 . .
    O O1 0.36520(16) 0.2436(3) -0.2426(4) 0.0465(9) Uani d . 1 1 . .
    H H1 0.3522 0.3116 -0.2583 0.070 Uiso calc R 1 1 . .
    Br Br1 0.01108(4) -0.33090(9) 0.51718(9) 0.0918(4) Uani d . 1 1 . .
loop_
    _atom_site_aniso_label
    _atom_site_aniso_U_11
    _atom_site_aniso_U_22
    _atom_site_aniso_U_33
    _atom_site_aniso_U_12
    _atom_site_aniso_U_13
    _atom_site_aniso_U_23
    C1 0.034(2) 0.032(2) 0.036(2) -0.0054(19) 0.0006(19) -0.0038(19)
    C2 0.032(2) 0.037(2) 0.050(3) -0.001(2) 0.000(2) -0.003(2)
    C3 0.042(3) 0.031(2) 0.050(3) 0.000(2) -0.006(2) 0.005(2)
    C4 0.039(2) 0.028(2) 0.033(2) -0.0046(19) -0.0062(19) -0.0008(19)
    C5 0.036(3) 0.032(2) 0.034(2) -0.0006(19) -0.0022(19) -0.0030(18)
    C6 0.039(3) 0.028(2) 0.035(2) 0.0001(18) -0.001(2) 0.0015(19)
    C7 0.044(3) 0.027(2) 0.037(3) -0.003(2) -0.008(2) 0.0033(19)
    C8 0.040(3) 0.031(2) 0.031(2) -0.0040(19) -0.0046(19) 0.0030(18)
    C9 0.052(3) 0.043(3) 0.041(3) -0.010(2) 0.000(2) -0.002(2)
    C10 0.057(3) 0.041(3) 0.058(3) -0.015(2) -0.008(3) 0.005(3)
    C11 0.040(3) 0.064(4) 0.053(3) -0.014(3) -0.006(2) 0.021(3)
    C12 0.040(3) 0.069(4) 0.047(3) 0.002(3) 0.006(2) 0.004(3)
    C13 0.046(3) 0.046(3) 0.043(3) -0.001(2) 0.000(2) -0.001(2)
    N1 0.041(2) 0.0301(19) 0.0314(19) -0.0041(16) -0.0036(17) 0.0006(16)
    O1 0.046(2) 0.0398(19) 0.053(2) -0.0006(15) 0.0120(16) 0.0066(16)
    Br1 0.0712(6) 0.1138(7) 0.0904(6) -0.0442(4) 0.0008(4) 0.0423(5)
_geom_special_details
;
All e.s.d.'s (except the e.s.d. in the dihedral angle between two l.s. planes)
are estimated using the full covariance matrix. The cell e.s.d.'s are taken
into account individually in the estimation of e.s.d.'s in distances, angles
and torsion angles; correlations between e.s.d.'s in cell parameters are only
used when they are defined by crystal symmetry. An approximate (isotropic)
treatment of cell e.s.d.'s is used for estimating e.s.d.'s involving l.s.
planes.
;
loop_
    _geom_bond_atom_site_label_1
    _geom_bond_atom_site_label_2
    _geom_bond_site_symmetry_2
    _geom_bond_distance
    _geom_bond_publ_flag
    C1 O1 . 1.343(5) ?
    C1 C6 . 1.376(6) ?
    C1 C2 . 1.392(6) ?
    C2 C3 . 1.371(7) ?
    C2 H2 . 0.9300 ?
    C3 C4 . 1.382(7) ?
    C3 H3 . 0.9300 ?
    C4 C5 . 1.391(6) ?
    C4 C7 . 1.454(6) ?
    C5 C6 . 1.375(6) ?
    C5 H5 . 0.9300 ?
    C6 H6 . 0.9300 ?
    C7 N1 . 1.267(6) ?
    C7 H7 . 0.9300 ?
    C8 C13 . 1.380(7) ?
    C8 C9 . 1.390(7) ?
    C8 N1 . 1.412(6) ?
    C9 C10 . 1.367(7) ?
    C9 H9 . 0.9300 ?
    C10 C11 . 1.370(9) ?
    C10 H10 . 0.9300 ?
    C11 C12 . 1.358(8) ?
    C11 Br1 . 1.878(5) ?
    C12 C13 . 1.386(7) ?
    C12 H12 . 0.9300 ?
    C13 H13 . 0.9300 ?
    O1 H1 . 0.8200 ?
loop_
    _geom_angle_atom_site_label_1
    _geom_angle_atom_site_label_2
    _geom_angle_atom_site_label_3
    _geom_angle_site_symmetry_1
    _geom_angle_site_symmetry_3
    _geom_angle
    _geom_angle_publ_flag
    O1 C1 C6 . . 123.4(4) ?
    O1 C1 C2 . . 117.4(4) ?
    C6 C1 C2 . . 119.3(4) ?
    C3 C2 C1 . . 119.7(4) ?
    C3 C2 H2 . . 120.2 ?
    C1 C2 H2 . . 120.2 ?
    C2 C3 C4 . . 121.6(4) ?
    C2 C3 H3 . . 119.2 ?
    C4 C3 H3 . . 119.2 ?
    C3 C4 C5 . . 118.2(4) ?
    C3 C4 C7 . . 119.8(4) ?
    C5 C4 C7 . . 121.8(4) ?
    C6 C5 C4 . . 120.6(4) ?
    C6 C5 H5 . . 119.7 ?
    C4 C5 H5 . . 119.7 ?
    C5 C6 C1 . . 120.6(4) ?
    C5 C6 H6 . . 119.7 ?
    C1 C6 H6 . . 119.7 ?
    N1 C7 C4 . . 124.7(4) ?
    N1 C7 H7 . . 117.7 ?
    C4 C7 H7 . . 117.7 ?
    C13 C8 C9 . . 118.6(4) ?
    C13 C8 N1 . . 118.7(4) ?
    C9 C8 N1 . . 122.6(4) ?
    C10 C9 C8 . . 120.2(5) ?
    C10 C9 H9 . . 119.9 ?
    C8 C9 H9 . . 119.9 ?
    C9 C10 C11 . . 120.4(5) ?
    C9 C10 H10 . . 119.8 ?
    C11 C10 H10 . . 119.8 ?
    C12 C11 C10 . . 120.5(5) ?
    C12 C11 Br1 . . 120.0(4) ?
    C10 C11 Br1 . . 119.4(4) ?
    C11 C12 C13 . . 119.6(5) ?
    C11 C12 H12 . . 120.2 ?
    C13 C12 H12 . . 120.2 ?
    C8 C13 C12 . . 120.6(5) ?
    C8 C13 H13 . . 119.7 ?
    C12 C13 H13 . . 119.7 ?
    C7 N1 C8 . . 118.6(4) ?
    C1 O1 H1 . . 109.5 ?
loop_
    _geom_torsion_atom_site_label_1
    _geom_torsion_atom_site_label_2
    _geom_torsion_atom_site_label_3
    _geom_torsion_atom_site_label_4
    _geom_torsion_site_symmetry_1
    _geom_torsion_site_symmetry_2
    _geom_torsion_site_symmetry_3
    _geom_torsion_site_symmetry_4
    _geom_torsion
    _geom_torsion_publ_flag
    O1 C1 C2 C3 . . . . -177.6(4) ?
    C6 C1 C2 C3 . . . . 1.5(7) ?
    C1 C2 C3 C4 . . . . -0.9(7) ?
    C2 C3 C4 C5 . . . . 0.2(7) ?
    C2 C3 C4 C7 . . . . 174.8(4) ?
    C3 C4 C5 C6 . . . . -0.1(6) ?
    C7 C4 C5 C6 . . . . -174.6(4) ?
    C4 C5 C6 C1 . . . . 0.7(6) ?
    O1 C1 C6 C5 . . . . 177.6(4) ?
    C2 C1 C6 C5 . . . . -1.4(7) ?
    C3 C4 C7 N1 . . . . 172.7(4) ?
    C5 C4 C7 N1 . . . . -12.9(7) ?
    C13 C8 C9 C10 . . . . -2.2(7) ?
    N1 C8 C9 C10 . . . . 179.9(5) ?
    C8 C9 C10 C11 . . . . -0.2(8) ?
    C9 C10 C11 C12 . . . . 1.5(8) ?
    C9 C10 C11 Br1 . . . . -178.6(4) ?
    C10 C11 C12 C13 . . . . -0.4(8) ?
    Br1 C11 C12 C13 . . . . 179.7(4) ?
    C9 C8 C13 C12 . . . . 3.4(7) ?
    N1 C8 C13 C12 . . . . -178.7(4) ?
    C11 C12 C13 C8 . . . . -2.2(8) ?
    C4 C7 N1 C8 . . . . 171.2(4) ?
    C13 C8 N1 C7 . . . . 147.7(4) ?
    C9 C8 N1 C7 . . . . -34.5(6) ?
loop_
    _geom_hbond_atom_site_label_D
    _geom_hbond_atom_site_label_H
    _geom_hbond_atom_site_label_A
    _geom_hbond_site_symmetry_A
    _geom_hbond_distance_DH
    _geom_hbond_distance_HA
    _geom_hbond_distance_DA
    _geom_hbond_angle_DHA
    O1 H1 N1 2_554 0.82 1.916 2.734 174.92
_iucr_refine_instructions_details
;
TITL BHBA in Pbcn
CELL  0.71073  21.9588  11.0866   9.3132   90.000   90.000   90.000
ZERR     8.00   0.0010   0.0005   0.0004    0.000    0.000    0.000
LATT   1
SYMM  1/2 - X, 1/2 - Y, 1/2 + Z
SYMM  1/2 + X, 1/2 - Y, - Z
SYMM  - X,   Y, 1/2 - Z
SFAC  C    H    N    O    BR
UNIT  104  80   8    8    8
MERG   2
OMIT    -3.00  50.00
FMAP   2
PLAN   25
SIZE     0.20   0.20   0.30
ACTA
BOND   $H
CONF
MPLA 6 C1 C2 C3 C4 C5 C6
MPLA 6 C8 C9 C10 C11 C12 C13
MPLA 4 C4 C7 N1 C8
MPLA 6 C1 C2 C3 C4 C5 C6
MPLA 3 N1 C7 H7
MPLA 6 C8 C9 C10 C11 C12 C13
MPLA  7 C8 C9 C10 C11 C12 C13  Br1
MPLA 7 C1 C2 C3 C4 C5 C6 O1
HTAB
L.S.  11
WGHT    0.089800    6.133000
FVAR       0.25629
C1    1    0.329609    0.188826   -0.145143    11.00000    0.03442    0.03219 =
         0.03554   -0.00385    0.00059   -0.00537
C2    1    0.350141    0.079944   -0.088476    11.00000    0.03223    0.03703 =
         0.05017   -0.00299   -0.00041   -0.00057
AFIX  43
H2    2    0.387855    0.049294   -0.115552    11.00000   -1.20000
AFIX   0
C3    1    0.314502    0.018134    0.007414    11.00000    0.04179    0.03081 =
         0.04956    0.00501   -0.00585   -0.00016
AFIX  43
H3    2    0.328256   -0.055098    0.043750    11.00000   -1.20000
AFIX   0
C4    1    0.258646    0.062025    0.051362    11.00000    0.03871    0.02827 =
         0.03278   -0.00078   -0.00623   -0.00456
C5    1    0.238917    0.171506   -0.004810    11.00000    0.03609    0.03179 =
         0.03405   -0.00303   -0.00220   -0.00065
AFIX  43
H5    2    0.201427    0.202699    0.023098    11.00000   -1.20000
AFIX   0
C6    1    0.274308    0.234079   -0.101216    11.00000    0.03918    0.02777 =
         0.03508    0.00147   -0.00089    0.00010
AFIX  43
H6    2    0.260747    0.307628   -0.137041    11.00000   -1.20000
AFIX   0
C7    1    0.220002   -0.010949    0.143725    11.00000    0.04419    0.02668 =
         0.03716    0.00330   -0.00823   -0.00308
AFIX  43
H7    2    0.232119   -0.089862    0.161914    11.00000   -1.20000
AFIX   0
C8    1    0.133656   -0.059823    0.271787    11.00000    0.04018    0.03102 =
         0.03132    0.00301   -0.00465   -0.00403
C9    1    0.127666   -0.178255    0.224866    11.00000    0.05188    0.04330 =
         0.04148   -0.00189    0.00026   -0.00969
AFIX  43
H9    2    0.148728   -0.204081    0.143869    11.00000   -1.20000
AFIX   0
C10   1    0.090888   -0.256876    0.297498    11.00000    0.05693    0.04090 =
         0.05763    0.00503   -0.00785   -0.01477
AFIX  43
H10   2    0.086953   -0.335937    0.265437    11.00000   -1.20000
AFIX   0
C11   1    0.059806   -0.219927    0.417167    11.00000    0.04045    0.06445 =
         0.05293    0.02096   -0.00594   -0.01407
C12   1    0.063948   -0.104020    0.463471    11.00000    0.04005    0.06854 =
         0.04671    0.00379    0.00594    0.00240
AFIX  43
H12   2    0.042574   -0.079253    0.544481    11.00000   -1.20000
AFIX   0
C13   1    0.100215   -0.022912    0.389267    11.00000    0.04552    0.04610 =
         0.04338   -0.00115   -0.00038   -0.00086
AFIX  43
H13   2    0.102029    0.057110    0.418915    11.00000   -1.20000
AFIX   0
N1    3    0.171012    0.025268    0.201190    11.00000    0.04094    0.03014 =
         0.03144    0.00062   -0.00356   -0.00408
O1    4    0.365199    0.243577   -0.242565    11.00000    0.04644    0.03978 =
         0.05315    0.00657    0.01198   -0.00063
AFIX  83
H1    2    0.352170    0.311627   -0.258258    11.00000   -1.50000
AFIX   0
BR1   5    0.011083   -0.330900    0.517177    11.00000    0.07117    0.11377 =
         0.09044    0.04230    0.00076   -0.04415
HKLF    4
REM  BHBA in Pbcn
REM R1 =  0.0562 for   1494 Fo > 4sig(Fo)  and  0.0789 for all   2001 data
REM    145 parameters refined using      0 restraints
END
;
data_global
_journal_date_recd_electronic     2012-02-04
_journal_date_accepted     2012-02-11
_journal_name_full     'Acta Crystallographica, Section E'
_journal_year     2012
_journal_volume     68
_journal_issue      3
_journal_page_first     o772
_journal_page_last     o772
_journal_paper_category     QO
_journal_paper_doi     10.1107/S1600536812006101
_journal_coeditor_code     SJ5193
_publ_contact_author_name     'Dr.G.Vasuki'
_publ_contact_author_address
;
Department of Physics
Kunthavai Naachiar Government Arts College (W)(Autonomous)
Thanjavur 613 007
Tamilnadu
India
;
_publ_contact_author_email     vasuki.arasi@yahoo.com
_publ_contact_author_fax     '04362 237152'
_publ_contact_author_phone     '9791402323'
_publ_section_title
;
4-Bromo-<i>N</i>-(4-hydroxybenzylidene)aniline
;
loop_
    _publ_author_name
    _publ_author_address
    'L. Jothi'
;         Department of Physics
          NKR Government Arts College for Women
          Namakkal-1
          India
;
    'G. Vasuki'
;         Department of Physics
          Kunthavai Naachiar Government Arts College (W) (Autonomous)
          Thanjavur-7
          India
;
    'R. Ramesh Babu'
;         Crystal Growth and Thin Film Laboratory
          School of Physics
          Bharathidasan University
          Tiruchirappalli-24
          India
;
    'K. Ramamurthi'
;         Crystal Growth and Thin Film Laboratory
          School of Physics
          Bharathidasan University
          Tiruchirappalli-24
          India
;
