# Supplementary material for: 4-Bromo-N-(4-hy­droxy­benzyl­idene)­aniline
Source: Acta Crystallogr Sect E Struct Rep Online. 2012 Feb 17;68(Pt 3):o772. doi: 10.1107/S1600536812006101 (PMC3297843; doi:10.1107/S1600536812006101)
Supplement: Supplementary file 2 [file e-68-0o772-Isup2.hkl]

# 
# h,k,l, Fc-squared, Fo-squared, sigma(Fo-squared) and status flag 
# 
data_I
_shelx_title ' BHBA in Pbcn' 
_shelx_refln_list_code          4 
_shelx_F_calc_maximum      393.88 
_exptl_crystal_F_000      1104.00 
_reflns_d_resolution_high  0.8410 
 
loop_ 
 _symmetry_equiv_pos_as_xyz 
 'x, y, z' 
 '-x+1/2, -y+1/2, z+1/2' 
 'x+1/2, -y+1/2, -z' 
 '-x, y, -z+1/2' 
 '-x, -y, -z' 
 'x-1/2, y-1/2, -z-1/2' 
 '-x-1/2, y-1/2, z' 
 'x, -y, z-1/2' 
 
_cell_length_a    21.9588 
_cell_length_b    11.0866 
_cell_length_c     9.3132 
_cell_angle_alpha  90.000 
_cell_angle_beta   90.000 
_cell_angle_gamma  90.000 
 
_shelx_F_squared_multiplier     1.000 
 
loop_ 
 _refln_index_h 
 _refln_index_k 
 _refln_index_l 
 _refln_F_squared_calc 
 _refln_F_squared_meas 
 _refln_F_squared_sigma 
 _refln_observed_status 
   2   0   0     3585.97     1044.38     46.13 o 
   4   0   0    11050.76    11009.20    182.68 o 
   6   0   0    22886.85    22712.15    372.80 o 
   8   0   0    41177.37    44837.35    803.68 o 
  10   0   0     1527.87     1537.40     47.98 o 
  12   0   0    12573.48    15477.55    365.18 o 
  14   0   0     4506.82     5130.89    131.20 o 
  16   0   0     3051.13     3975.58    107.52 o 
  18   0   0      854.35     1136.65     51.48 o 
  20   0   0       72.08       35.79     31.04 o 
  22   0   0      603.83      710.08     45.05 o 
  24   0   0      193.17      227.22     53.34 o 
  26   0   0      582.52      529.49     65.35 o 
   1   1   0      734.00      372.31     19.29 o 
   3   1   0    17862.29    17326.69    200.24 o 
   5   1   0    25714.93    26370.09    333.96 o 
   7   1   0    14022.43    14465.81    167.64 o 
   9   1   0      811.00      805.60     20.94 o 
  11   1   0     5031.90     5760.44     93.23 o 
  13   1   0      536.98      591.48     22.47 o 
  15   1   0      165.96      219.98     22.24 o 
  17   1   0       42.44       21.53     24.07 o 
  19   1   0       57.71       45.52     22.73 o 
  21   1   0      162.03      138.61     24.50 o 
  23   1   0      395.27      408.31     34.45 o 
  25   1   0       54.72       56.14     28.64 o 
   0   2   0    15465.88    16934.64    303.42 o 
   2   2   0    32900.10    35303.19    446.13 o 
   4   2   0     9754.90    11013.48    127.70 o 
   6   2   0     2436.24     2634.30     37.49 o 
   8   2   0    14516.61    15814.66    201.71 o 
  10   2   0     1275.95     1527.07     24.14 o 
  12   2   0     1115.38     1207.05     36.02 o 
  14   2   0     6026.02     6559.36     99.84 o 
  16   2   0     1651.59     1770.79     49.37 o 
  18   2   0      265.15      312.10     33.97 o 
  20   2   0       46.87       88.85     23.86 o 
  22   2   0      234.34      281.17     29.48 o 
  24   2   0      112.79      167.91     37.14 o 
   1   3   0    47157.18    47220.55    595.48 o 
   3   3   0    21478.00    20811.02    294.12 o 
   5   3   0    30715.45    30068.94    379.82 o 
   7   3   0    23024.27    22933.47    290.39 o 
   9   3   0    13848.52    14144.99    190.91 o 
  11   3   0    14301.18    14333.61    184.27 o 
  13   3   0     4949.75     5371.71     78.11 o 
  15   3   0       28.73       18.84     12.79 o 
  17   3   0       65.53       64.19     11.20 o 
  19   3   0     1176.61     1224.59     40.85 o 
  21   3   0      304.72      316.04     28.41 o 
  23   3   0      540.88      458.76     39.40 o 
  25   3   0      261.96      277.30     35.38 o 
   0   4   0     9326.60    11112.62    222.92 o 
   2   4   0    17574.08    16140.43    228.28 o 
   4   4   0    11398.35    10024.33    142.72 o 
   6   4   0     2231.11     1954.38     27.61 o 
   8   4   0     1638.68     1701.39     25.62 o 
  10   4   0      150.55      255.45     10.95 o 
  12   4   0      145.46      140.17     12.12 o 
  14   4   0        0.93        8.99     11.81 o 
  16   4   0       18.39       12.93     16.07 o 
  18   4   0      461.75      535.99     28.79 o 
  20   4   0        4.12        6.23     36.20 o 
  22   4   0     1693.48     1875.34     88.74 o 
  24   4   0       76.26       64.57     46.21 o 
   1   5   0     3593.59     3863.63     56.51 o 
   3   5   0     9192.57     9368.53    133.61 o 
   5   5   0     5940.09     5950.19     83.58 o 
   7   5   0     3575.95     3518.12     50.03 o 
   9   5   0     1309.95     1216.11     21.39 o 
  11   5   0     6643.24     6231.95     87.63 o 
  13   5   0      920.94      760.07     20.09 o 
  15   5   0     2613.84     2315.42     50.60 o 
  17   5   0     1360.47     1104.48     40.91 o 
  19   5   0      216.36      177.99     25.26 o 
  21   5   0      174.83      200.86     39.00 o 
  23   5   0      346.82      383.40     71.33 o 
   0   6   0     6942.59     6886.01    140.31 o 
   2   6   0     4101.04     3843.18     56.85 o 
   4   6   0    14623.68    14236.79    202.39 o 
   6   6   0    11081.32    10767.21    154.08 o 
   8   6   0     1895.95     1628.66     25.65 o 
  10   6   0     8094.90     7543.61     98.96 o 
  12   6   0     2759.60     2286.90     40.77 o 
  14   6   0      174.47      330.56     20.62 o 
  16   6   0      380.47      248.00     23.41 o 
  18   6   0      843.16      685.57     31.32 o 
  20   6   0       65.62      129.37     31.37 o 
  22   6   0        3.97       -0.15     49.73 o 
   1   7   0      627.87      760.43     16.03 o 
   3   7   0     3623.08     4218.17     62.75 o 
   5   7   0       30.74       21.43      5.08 o 
   7   7   0      367.56      428.27     13.80 o 
   9   7   0      378.91      345.88     12.88 o 
  11   7   0       45.16       54.16     13.33 o 
  13   7   0     1163.64     1046.60     35.34 o 
  15   7   0      532.28      520.71     25.95 o 
  17   7   0      249.47      289.67     27.65 o 
  19   7   0      439.45      566.94     68.14 o 
  21   7   0      263.54      336.18     76.27 o 
   0   8   0     1199.16     1066.54     27.37 o 
   2   8   0      368.54      246.36     10.02 o 
   4   8   0     1084.84      752.02     16.47 o 
   6   8   0     2097.67     1589.97     27.53 o 
   8   8   0     3577.55     3096.14     49.70 o 
  10   8   0       23.50       71.73     15.27 o 
  12   8   0     1628.06     1231.40     37.81 o 
  14   8   0      181.89      102.51     26.07 o 
  16   8   0     1450.93     1131.29     56.17 o 
  18   8   0      170.20      126.24     50.47 o 
  20   8   0      512.38      443.40     83.50 o 
   1   9   0     1241.01     1448.30     24.71 o 
   3   9   0     2863.30     3080.76     43.82 o 
   5   9   0     1636.01     1713.92     28.24 o 
   7   9   0       61.41       65.16     14.40 o 
   9   9   0       25.85        6.34     21.87 o 
  11   9   0      827.75      701.90     30.20 o 
  13   9   0      561.87      452.30     29.61 o 
  15   9   0       39.79       46.28     34.56 o 
  17   9   0       63.85       22.65     46.73 o 
  19   9   0      359.07      211.92     58.51 o 
   0  10   0      312.45      590.04     44.91 o 
   2  10   0       47.23      255.62     21.06 o 
   4  10   0        5.40       47.55     19.08 o 
   6  10   0      113.47       13.73     19.40 o 
   8  10   0      965.58     1203.16     40.41 o 
  10  10   0       44.16      -14.17     22.52 o 
  12  10   0       41.77        3.83     29.56 o 
  14  10   0       23.91       30.72     41.70 o 
  16  10   0       46.22       67.28     65.46 o 
   1  11   0       95.65       24.27     21.49 o 
   3  11   0      101.76       44.87     21.69 o 
   5  11   0       99.21       21.11     22.49 o 
   7  11   0      833.53      561.32     29.54 o 
   9  11   0      344.66      443.94     31.73 o 
  11  11   0      921.57      762.69     50.18 o 
  13  11   0       29.62       -7.05     95.84 o 
   0  12   0     1253.82     1431.67     66.72 o 
   2  12   0       14.60        0.35     25.82 o 
   4  12   0       51.85       65.79     24.18 o 
   6  12   0        3.71       12.56     37.22 o 
   8  12   0      450.58      498.02     72.70 o 
  10  12   0        4.14       -7.65     40.38 o 
   1  13   0       72.23      286.16     48.64 o 
   3  13   0       27.96       15.79     38.72 o 
   1   1   1       52.33       30.84      2.55 o 
   2   1   1     1145.18     1071.12      9.28 o 
   3   1   1     1996.96     2042.45     16.61 o 
   4   1   1    24617.66    24001.41    197.35 o 
   5   1   1     9746.81    10078.83     82.15 o 
   6   1   1    10214.68     9696.11     82.82 o 
   7   1   1     4934.58     5383.64     47.01 o 
   8   1   1     3907.22     3516.35     33.41 o 
   9   1   1        7.85       -0.12      4.93 o 
  10   1   1     2817.44     2267.50     24.10 o 
  11   1   1      156.53      147.33      8.04 o 
  12   1   1     4667.79     4367.85     46.15 o 
  13   1   1      347.35      417.39     17.61 o 
  14   1   1     2351.71     2078.27     32.81 o 
  15   1   1       13.54       18.07     12.16 o 
  16   1   1     3897.71     3881.34     50.73 o 
  17   1   1       30.89       62.92     13.84 o 
  18   1   1     3100.87     3072.48     47.47 o 
  19   1   1        0.89       57.64     15.31 o 
  20   1   1     1815.84     1793.37     39.96 o 
  21   1   1       12.48       51.64     16.77 o 
  22   1   1     1787.29     1787.47     38.11 o 
  23   1   1       19.65       66.60     22.82 o 
  24   1   1      328.23      343.45     21.43 o 
  25   1   1        6.94       18.09     24.37 o 
   0   2   1    13515.04    14300.01    183.74 o 
   1   2   1    12004.57    12768.42    107.09 o 
   2   2   1       96.61      102.48      2.11 o 
   3   2   1     1937.16     1794.71     15.21 o 
   4   2   1     2678.75     2964.43     26.18 o 
   5   2   1      357.68      217.57      4.84 o 
   6   2   1     1104.68     1049.32     11.29 o 
   7   2   1     5937.28     5418.35     50.95 o 
   8   2   1     1296.51     1461.19     16.06 o 
   9   2   1     3972.86     3428.22     34.87 o 
  10   2   1      213.70      274.24      9.83 o 
  11   2   1    17866.20    18707.73    176.36 o 
  12   2   1      310.04      416.58     18.71 o 
  13   2   1     5211.84     4850.34     66.22 o 
  14   2   1      417.68      419.76     13.97 o 
  15   2   1     6149.28     6225.87     91.90 o 
  16   2   1       77.84       83.03     10.88 o 
  17   2   1     2518.51     2484.60     41.47 o 
  18   2   1        0.36        6.23     14.89 o 
  19   2   1     1782.95     1987.05     37.50 o 
  20   2   1       48.21      112.29     17.55 o 
  21   2   1      479.88      531.59     21.49 o 
  22   2   1       14.18       21.65     18.94 o 
  23   2   1      416.85      479.13     22.92 o 
  24   2   1        2.68        8.51     20.01 o 
  25   2   1      430.56      437.18     25.75 o 
   1   3   1      312.18      348.47      4.65 o 
   2   3   1        0.85        2.24      2.18 o 
   3   3   1     1282.11     1164.77     11.07 o 
   4   3   1      593.83      508.37      6.67 o 
   5   3   1      363.16      383.34      6.47 o 
   6   3   1      715.90      677.74      8.85 o 
   7   3   1     1477.70     1675.40     17.93 o 
   8   3   1      126.28       88.94      5.02 o 
   9   3   1     2247.46     2773.00     28.32 o 
  10   3   1      262.03      277.65     10.67 o 
  11   3   1     2606.92     2768.71     29.87 o 
  12   3   1      388.74      411.76      9.91 o 
  13   3   1       25.60       39.04      7.98 o 
  14   3   1       50.28       74.52      8.26 o 
  15   3   1      548.34      659.60     22.25 o 
  16   3   1        6.07       12.92      8.37 o 
  17   3   1      134.61      164.46     10.43 o 
  18   3   1       99.42      140.75     14.07 o 
  19   3   1      283.86      260.66     18.17 o 
  20   3   1      127.75      151.72     17.66 o 
  21   3   1       23.34       27.68     19.64 o 
  22   3   1      243.18      170.01     19.34 o 
  23   3   1       86.77      151.95     21.88 o 
  24   3   1       41.28       61.90     29.81 o 
  25   3   1       24.80       21.47     24.72 o 
   0   4   1     2037.96     2308.55     30.75 o 
   1   4   1      526.83      595.75      7.29 o 
   2   4   1        3.72        9.98      2.92 o 
   3   4   1     2850.95     3079.68     28.72 o 
   4   4   1      677.83      588.87      7.85 o 
   5   4   1       92.25      107.15      4.18 o 
   6   4   1     1679.82     1710.68     17.56 o 
   7   4   1     1322.28     1326.22     14.74 o 
   8   4   1       49.79       36.22      4.20 o 
   9   4   1     3632.16     3838.76     37.82 o 
  10   4   1        3.69        1.28      6.53 o 
  11   4   1     2436.03     2544.77     28.36 o 
  12   4   1      438.15      450.25     16.11 o 
  13   4   1     2856.77     2969.79     33.26 o 
  14   4   1      192.81      210.75     12.63 o 
  15   4   1     2385.46     2342.40     44.14 o 
  16   4   1      235.08      264.10     12.92 o 
  17   4   1     2690.49     2609.50     48.24 o 
  18   4   1      250.63      274.52     18.09 o 
  19   4   1      440.99      399.42     19.91 o 
  20   4   1      202.49      154.87     19.01 o 
  21   4   1     1316.60     1229.26     30.89 o 
  22   4   1        8.91       10.97     24.29 o 
  23   4   1      583.22      585.83     28.61 o 
  24   4   1       96.06       79.12     32.96 o 
   1   5   1        2.14        2.99      3.51 o 
   2   5   1      337.34      310.71      5.84 o 
   3   5   1     1691.40     1625.75     16.41 o 
   4   5   1       21.67       35.02      4.04 o 
   5   5   1      173.28      247.23      5.61 o 
   6   5   1     5623.28     5918.73     54.47 o 
   7   5   1     1258.42     1405.58     15.35 o 
   8   5   1     1579.50     1607.55     17.74 o 
   9   5   1       78.44       50.27      6.05 o 
  10   5   1     8794.38     9116.61     85.91 o 
  11   5   1      470.06      438.08     10.28 o 
  12   5   1     1185.10     1378.97     19.45 o 
  13   5   1        0.06       -2.11     10.52 o 
  14   5   1     4923.01     5332.35     70.81 o 
  15   5   1       85.05      110.28     15.10 o 
  16   5   1     1441.68     1518.11     32.49 o 
  17   5   1       83.75      108.04     15.85 o 
  18   5   1     2689.58     2844.06     66.42 o 
  19   5   1        2.54       -8.91     17.48 o 
  20   5   1      257.12      330.71     26.07 o 
  21   5   1       15.76        2.65     21.56 o 
  22   5   1     1159.57     1196.18     43.27 o 
  23   5   1       24.03       37.44     34.60 o 
  24   5   1       56.82       38.82     41.42 o 
   0   6   1     2068.05     2242.68     31.07 o 
   1   6   1     2634.64     2953.02     28.19 o 
   2   6   1      113.32      107.77      4.74 o 
   3   6   1        9.46       25.42      4.59 o 
   4   6   1      163.66      229.41      5.73 o 
   5   6   1      348.71      396.32      7.67 o 
   6   6   1       32.49       36.64      5.24 o 
   7   6   1      414.48      412.13      8.20 o 
   8   6   1      831.64      818.23     12.00 o 
   9   6   1      369.13      339.64      7.90 o 
  10   6   1        9.64       13.27      5.46 o 
  11   6   1      109.85      118.61      8.45 o 
  12   6   1      241.87      216.11      9.61 o 
  13   6   1      952.86     1018.75     21.43 o 
  14   6   1      460.24      492.89     16.90 o 
  15   6   1        9.40        4.06     14.56 o 
  16   6   1       59.65       75.80     15.41 o 
  17   6   1       25.32       55.48     17.05 o 
  18   6   1        6.22       16.44     18.55 o 
  19   6   1       13.90       41.10     20.31 o 
  20   6   1        7.61      -18.23     21.34 o 
  21   6   1        2.04       -4.41     36.67 o 
  22   6   1       99.76       81.79     31.04 o 
  23   6   1       11.11      -16.79     32.44 o 
   1   7   1        1.71       -1.54      5.04 o 
   2   7   1        7.59        3.47      5.19 o 
   3   7   1      646.72      575.69      9.86 o 
   4   7   1       26.54       51.88      5.54 o 
   5   7   1      810.79      729.96     11.12 o 
   6   7   1       37.71       78.50      6.26 o 
   7   7   1      219.48      238.35      7.34 o 
   8   7   1      181.96      255.31      7.81 o 
   9   7   1     1266.21     1326.04     17.02 o 
  10   7   1     2327.72     2562.31     27.97 o 
  11   7   1     2795.44     2646.62     31.92 o 
  12   7   1      454.10      530.87     14.26 o 
  13   7   1       75.87       74.45     13.09 o 
  14   7   1     1715.10     1782.66     37.40 o 
  15   7   1      503.74      492.86     24.94 o 
  16   7   1      414.42      416.54     19.28 o 
  17   7   1       39.15       27.23     18.61 o 
  18   7   1      281.26      309.16     22.87 o 
  19   7   1      108.24      135.78     24.70 o 
  20   7   1      269.97      279.57     31.27 o 
  21   7   1       96.18      123.11     35.52 o 
  22   7   1      537.71      493.23     46.77 o 
   0   8   1      273.99      301.74     10.35 o 
   1   8   1        2.86        0.92      5.89 o 
   2   8   1      108.18       97.51      6.32 o 
   3   8   1      582.71      718.98     11.55 o 
   4   8   1        0.00        0.13      6.27 o 
   5   8   1     1132.86     1358.95     16.52 o 
   6   8   1      443.61      434.27      9.32 o 
   7   8   1     1157.66     1423.17     18.57 o 
   8   8   1      178.18      168.03      8.95 o 
   9   8   1     1376.13     1652.36     21.59 o 
  10   8   1      311.49      309.14     12.11 o 
  11   8   1      519.82      716.67     17.61 o 
  12   8   1      165.16      187.74     14.06 o 
  13   8   1       31.16       92.42     14.62 o 
  14   8   1       48.77       61.83     16.06 o 
  15   8   1     1748.20     2042.87     40.73 o 
  16   8   1       39.81       25.24     22.21 o 
  17   8   1      455.58      553.26     28.32 o 
  18   8   1       50.84       60.23     29.59 o 
  19   8   1      888.99      942.13     43.34 o 
  20   8   1        2.84      -47.05     38.28 o 
   1   9   1       14.78        4.30      7.26 o 
   2   9   1      231.41      279.74      8.88 o 
   3   9   1      318.94      268.18      9.91 o 
   4   9   1      107.34      166.53      9.44 o 
   5   9   1        3.48       -2.21      8.76 o 
   6   9   1      152.88      110.83      9.41 o 
   7   9   1      216.98      229.20     10.73 o 
   8   9   1      524.21      672.55     17.10 o 
   9   9   1       53.17       27.47     11.22 o 
  10   9   1        4.84       21.32     12.66 o 
  11   9   1      558.97      533.26     18.03 o 
  12   9   1      163.79      238.32     16.91 o 
  13   9   1       65.86       67.66     17.78 o 
  14   9   1      366.81      435.19     24.13 o 
  15   9   1       88.31       67.90     24.64 o 
  16   9   1       29.80       30.05     28.68 o 
  17   9   1       30.45       19.38     33.34 o 
  18   9   1       45.33       19.26     37.00 o 
   0  10   1      203.07      214.37     15.91 o 
   1  10   1       13.21       15.28      9.35 o 
   2  10   1        3.97        5.19      9.59 o 
   3  10   1      324.45      346.95     12.20 o 
   4  10   1      380.18      398.46     14.87 o 
   5  10   1        2.09        9.40     11.88 o 
   6  10   1      805.17      754.44     28.36 o 
   7  10   1      341.88      380.93     16.09 o 
   8  10   1        0.24        4.08     13.55 o 
   9  10   1      213.15      171.45     16.94 o 
  10  10   1       18.64       12.17     16.64 o 
  11  10   1      504.77      486.53     21.00 o 
  12  10   1       68.98       57.92     18.37 o 
  13  10   1       50.36       55.60     19.39 o 
  14  10   1       39.37       59.51     27.60 o 
  15  10   1       39.13       69.75     31.51 o 
  16  10   1        7.93        4.42     32.97 o 
   1  11   1       10.49       -0.98     15.26 o 
   2  11   1        1.34      -16.46     15.01 o 
   3  11   1       17.29       -0.60     14.97 o 
   4  11   1       16.09      -20.93     15.14 o 
   5  11   1        1.77       -7.39     15.62 o 
   6  11   1      207.94      331.79     18.26 o 
   7  11   1       19.79       11.20     16.60 o 
   8  11   1       91.70      178.52     17.76 o 
   9  11   1       81.16       89.60     18.06 o 
  10  11   1       80.29      175.22     20.08 o 
  11  11   1      237.25      215.95     23.85 o 
  12  11   1      428.93      592.49     35.62 o 
  13  11   1        0.44       12.88     30.49 o 
  14  11   1       89.88      128.24     33.68 o 
   0  12   1        0.30       -9.45     23.81 o 
   1  12   1        0.03       -1.79     17.36 o 
   2  12   1       10.44       -0.90     16.74 o 
   3  12   1      195.42      218.88     18.43 o 
   4  12   1       39.08       15.06     18.63 o 
   5  12   1      110.52       34.90     20.14 o 
   6  12   1       56.29       64.48     20.94 o 
   7  12   1      322.65      431.88     26.95 o 
   8  12   1        3.13        4.55     27.30 o 
   9  12   1      101.01       80.80     28.86 o 
  10  12   1       89.49      114.18     30.37 o 
   1  13   1       12.83       64.82     26.41 o 
   2  13   1        3.77       47.17     26.39 o 
   3  13   1       71.34       93.85     26.93 o 
   0   0   2    45213.94    42390.48   1136.73 o 
   1   0   2     3672.75     3602.63     37.63 o 
   2   0   2    34835.67    32921.28    373.69 o 
   3   0   2    14900.91    15593.72    184.81 o 
   4   0   2   155145.34   145929.98   2021.59 o 
   5   0   2      324.79      321.34     10.66 o 
   6   0   2     6825.79     7021.29     93.68 o 
   7   0   2     1210.01     1237.04     19.17 o 
   8   0   2     4622.28     4801.16     62.69 o 
   9   0   2     1350.28     1450.74     24.04 o 
  10   0   2     8157.54     8476.91    108.39 o 
  11   0   2     1640.07     1633.85     26.38 o 
  12   0   2    12771.82    14650.41    185.28 o 
  13   0   2      329.15      333.69     13.23 o 
  14   0   2      709.13      751.30     20.18 o 
  15   0   2       61.37       39.33     13.00 o 
  16   0   2     2176.59     2498.37     69.88 o 
  17   0   2      666.50      584.46     26.52 o 
  18   0   2      836.13      923.28     42.40 o 
  19   0   2       92.50       91.49     22.94 o 
  20   0   2      921.22      965.32     35.39 o 
  21   0   2        4.21       47.29     25.40 o 
  22   0   2      325.32      318.50     29.05 o 
  23   0   2       60.80       96.85     26.95 o 
  24   0   2      705.43      769.71     36.78 o 
  25   0   2       76.87       14.11     41.57 o 
   1   1   2    20136.55    18955.17    182.15 o 
   2   1   2      375.12      380.36      4.35 o 
   3   1   2     1056.77     1342.78     11.46 o 
   4   1   2    10014.32    10546.97     89.35 o 
   5   1   2    19560.24    19697.01    173.32 o 
   6   1   2      189.07      172.26      4.54 o 
   7   1   2    15891.91    16418.25    148.45 o 
   8   1   2      735.25      788.31     10.35 o 
   9   1   2     2150.93     2047.27     20.43 o 
  10   1   2       29.01       35.70      5.34 o 
  11   1   2     1435.14     1574.62     18.40 o 
  12   1   2      841.53      895.59     13.81 o 
  13   1   2      343.84      425.20     11.89 o 
  14   1   2       77.12       99.20      7.88 o 
  15   1   2      107.30      144.79     10.30 o 
  16   1   2       28.53       28.58     10.46 o 
  17   1   2      121.54      138.85     12.72 o 
  18   1   2       87.65       77.11     12.22 o 
  19   1   2      294.55      275.05     17.46 o 
  20   1   2       32.68       39.54     16.79 o 
  21   1   2        1.51       13.99     17.89 o 
  22   1   2      334.50      345.65     23.42 o 
  23   1   2       43.89       80.19     18.93 o 
  24   1   2        5.33       29.11     21.52 o 
  25   1   2       29.44       58.01     24.74 o 
   0   2   2      736.69      900.28     15.41 o 
   1   2   2     9959.41    10372.71    110.34 o 
   2   2   2     7975.25     8505.32     77.71 o 
   3   2   2     8070.60     8258.25     67.42 o 
   4   2   2    29713.80    30935.72    248.99 o 
   5   2   2     3461.08     3864.89     32.98 o 
   6   2   2     6990.56     7838.43     67.13 o 
   7   2   2      291.86      359.48      6.65 o 
   8   2   2     2285.09     2471.58     24.40 o 
   9   2   2      530.18      421.95      8.37 o 
  10   2   2     2404.19     2575.78     27.73 o 
  11   2   2     1651.48     1657.23     20.42 o 
  12   2   2     2793.27     2865.77     35.52 o 
  13   2   2      111.99       81.07      7.88 o 
  14   2   2     1332.69     1396.46     21.77 o 
  15   2   2      113.88       91.04     10.47 o 
  16   2   2      294.72      329.84     16.37 o 
  17   2   2      418.40      352.76     15.89 o 
  18   2   2     2111.15     2046.97     37.76 o 
  19   2   2      488.97      521.07     17.72 o 
  20   2   2       53.61       74.76     17.22 o 
  21   2   2      483.05      422.76     20.82 o 
  22   2   2        1.39       25.60     19.19 o 
  23   2   2       11.90       -0.92     24.12 o 
  24   2   2       67.65       65.04     22.75 o 
  25   2   2       10.06       52.35     32.87 o 
   1   3   2    18121.02    17451.98    168.44 o 
   2   3   2      527.14      550.32      7.26 o 
   3   3   2    48088.69    48567.16    430.25 o 
   4   3   2      106.95      108.74      3.47 o 
   5   3   2     8237.75     7897.97     67.79 o 
   6   3   2     3535.35     3845.77     35.82 o 
   7   3   2    24656.16    24972.11    227.00 o 
   8   3   2      304.51      299.51      8.09 o 
   9   3   2    16337.76    16513.33    159.77 o 
  10   3   2      451.83      445.22     14.43 o 
  11   3   2     4022.29     3893.01     42.87 o 
  12   3   2       59.87       81.00      7.98 o 
  13   3   2     1663.44     1661.21     23.79 o 
  14   3   2       52.30       42.35      8.72 o 
  15   3   2     2585.97     2762.39     45.00 o 
  16   3   2      364.82      350.82     11.72 o 
  17   3   2        8.95       -5.44     10.41 o 
  18   3   2      163.15      173.56     12.23 o 
  19   3   2      492.52      503.24     18.13 o 
  20   3   2      263.16      221.82     18.85 o 
  21   3   2       23.88        0.96     18.46 o 
  22   3   2       17.24       24.25     20.99 o 
  23   3   2       11.25       11.75     26.39 o 
  24   3   2       31.10      -12.63     39.99 o 
   0   4   2    18617.47    17208.67    241.75 o 
   1   4   2       17.09        5.59      4.11 o 
   2   4   2     5036.24     4475.73     45.99 o 
   3   4   2     1571.12     1748.00     17.78 o 
   4   4   2      295.96      183.35      4.69 o 
   5   4   2      950.99     1125.39     12.87 o 
   6   4   2     1810.29     1515.68     16.43 o 
   7   4   2     1306.98     1318.89     15.22 o 
   8   4   2     2999.24     2803.33     29.16 o 
   9   4   2       17.98        4.27      6.11 o 
  10   4   2       63.94       91.50      7.14 o 
  11   4   2      206.43      283.74     10.11 o 
  12   4   2      240.40      285.18      9.95 o 
  13   4   2      103.32      130.90      9.69 o 
  14   4   2      219.22      262.62     11.90 o 
  15   4   2        3.79       -2.67     11.04 o 
  16   4   2      117.50      129.55     13.16 o 
  17   4   2        0.16        2.51     15.86 o 
  18   4   2      258.71      303.98     17.59 o 
  19   4   2       10.38       -0.23     16.06 o 
  20   4   2      232.17      225.60     20.15 o 
  21   4   2        1.23       -5.54     22.65 o 
  22   4   2      134.24      183.33     32.33 o 
  23   4   2       41.82       -8.20     26.80 o 
  24   4   2       31.99       49.51     32.00 o 
   1   5   2     5701.95     5935.33     58.91 o 
   2   5   2      112.27      135.74      5.01 o 
   3   5   2     2236.62     2445.44     25.02 o 
   4   5   2     2622.53     2681.98     27.38 o 
   5   5   2     5605.01     5804.68     56.26 o 
   6   5   2      255.99      326.06      7.02 o 
   7   5   2     2445.05     2199.47     23.58 o 
   8   5   2      268.95      210.64      6.77 o 
   9   5   2     1174.28     1065.72     14.44 o 
  10   5   2       95.38       46.08      7.38 o 
  11   5   2     3891.79     3691.68     41.11 o 
  12   5   2      291.37      230.43     15.61 o 
  13   5   2      778.26      657.18     22.01 o 
  14   5   2        3.45        3.06     14.66 o 
  15   5   2     1986.81     1726.89     30.19 o 
  16   5   2      529.44      469.90     18.45 o 
  17   5   2     1370.30     1247.62     30.74 o 
  18   5   2       29.90       58.29     19.75 o 
  19   5   2      378.35      318.44     26.28 o 
  20   5   2        8.91       25.13     21.35 o 
  21   5   2       29.78        0.08     24.00 o 
  22   5   2      701.33      648.27     32.45 o 
  23   5   2      354.50      321.42     35.89 o 
   0   6   2    10665.39    10549.45    142.23 o 
   1   6   2     1466.75     1436.43     16.28 o 
   2   6   2     6777.39     6764.32     65.27 o 
   3   6   2      109.52      121.05      5.47 o 
   4   6   2     4672.42     4798.51     47.17 o 
   5   6   2       82.85       67.66      5.34 o 
   6   6   2     4961.40     4816.68     47.62 o 
   7   6   2      146.49      136.83      6.45 o 
   8   6   2     6759.18     6302.99     63.50 o 
   9   6   2      240.07      226.62      7.87 o 
  10   6   2     3498.29     3162.59     35.62 o 
  11   6   2      161.68      176.66      9.62 o 
  12   6   2     1089.03      916.47     17.18 o 
  13   6   2      280.99      353.53     18.68 o 
  14   6   2      654.29      511.89     16.99 o 
  15   6   2     1023.62     1012.39     38.19 o 
  16   6   2      521.62      383.65     20.28 o 
  17   6   2       29.13       50.31     18.74 o 
  18   6   2      144.98      222.50     21.46 o 
  19   6   2      236.53      197.10     23.25 o 
  20   6   2       68.12       30.69     23.66 o 
  21   6   2        2.18       -8.21     28.55 o 
  22   6   2      218.74      152.92     30.87 o 
   1   7   2     1475.98     1731.17     19.51 o 
   2   7   2       81.29       83.65      6.04 o 
   3   7   2      679.47      791.92     12.04 o 
   4   7   2       27.30       20.75      5.93 o 
   5   7   2      929.55     1065.93     13.97 o 
   6   7   2      259.69      245.95      7.41 o 
   7   7   2        9.10       20.43      7.92 o 
   8   7   2       80.58       91.80      7.70 o 
   9   7   2       65.10       68.85      7.95 o 
  10   7   2        3.25        9.35      8.23 o 
  11   7   2      540.39      612.71     17.74 o 
  12   7   2       82.20      140.61     13.66 o 
  13   7   2      446.94      456.72     18.71 o 
  14   7   2      117.15      173.71     17.17 o 
  15   7   2       61.21       57.76     17.88 o 
  16   7   2        0.67      -15.10     18.26 o 
  17   7   2       69.53       75.28     20.01 o 
  18   7   2      132.48      143.44     23.30 o 
  19   7   2       65.23       84.06     23.29 o 
  20   7   2       23.55       32.01     27.88 o 
  21   7   2      454.63      565.91     36.03 o 
   0   8   2     1860.61     1704.53     29.87 o 
   1   8   2       22.79       17.62      6.88 o 
   2   8   2      228.42      162.05      7.57 o 
   3   8   2       96.00       90.81      7.40 o 
   4   8   2     1797.76     1516.52     19.90 o 
   5   8   2      822.52      777.05     14.76 o 
   6   8   2       93.10       51.41      7.24 o 
   7   8   2      312.40      350.62     11.67 o 
   8   8   2     1741.78     1423.27     21.09 o 
   9   8   2       47.38       24.40      9.26 o 
  10   8   2      344.57      244.71     10.94 o 
  11   8   2      123.75      126.79     10.90 o 
  12   8   2     1765.09     1455.53     25.75 o 
  13   8   2      100.44       87.74     14.33 o 
  14   8   2      421.50      314.32     19.11 o 
  15   8   2       28.25       27.54     19.44 o 
  16   8   2      190.40      105.51     21.91 o 
  17   8   2      249.76      217.89     24.09 o 
  18   8   2      206.52      172.86     31.89 o 
  19   8   2        2.60        8.34     30.55 o 
  20   8   2      591.74      529.27     37.78 o 
   1   9   2     2908.74     3165.84     40.88 o 
   2   9   2        0.12      -13.81      9.21 o 
   3   9   2      754.45      901.59     18.27 o 
   4   9   2      170.41      179.58     10.36 o 
   5   9   2       53.62       56.88     11.21 o 
   6   9   2      244.25      267.44     10.41 o 
   7   9   2     1764.18     1819.33     28.17 o 
   8   9   2      117.13      130.77     10.85 o 
   9   9   2      562.63      579.97     16.14 o 
  10   9   2      725.30      689.07     22.10 o 
  11   9   2       31.50       17.99     12.85 o 
  12   9   2        1.81      -10.31     14.60 o 
  13   9   2      170.47      127.14     17.03 o 
  14   9   2      321.58      304.14     20.51 o 
  15   9   2      685.87      498.53     26.31 o 
  16   9   2        4.48       31.19     31.20 o 
  17   9   2       34.26       24.23     33.71 o 
  18   9   2       41.77       30.22     34.06 o 
   0  10   2       60.14       -4.69     14.59 o 
   1  10   2       12.09        8.70     10.56 o 
   2  10   2       13.04       24.51     10.58 o 
   3  10   2       10.04       -1.18     12.40 o 
   4  10   2     1090.28     1464.56     24.44 o 
   5  10   2       19.82        1.96     10.82 o 
   6  10   2        0.65       32.25     11.49 o 
   7  10   2      128.06      143.08     12.36 o 
   8  10   2       20.58       67.17     16.77 o 
   9  10   2       11.16        3.22     14.80 o 
  10  10   2        0.10      -11.06     16.64 o 
  11  10   2      149.06      108.27     17.95 o 
  12  10   2       19.09       25.06     17.95 o 
  13  10   2       87.81      110.49     22.48 o 
  14  10   2      227.88      246.71     31.63 o 
  15  10   2      127.53      108.79     31.88 o 
  16  10   2      174.89      213.62     34.68 o 
   1  11   2      184.40      105.39     13.09 o 
   2  11   2      118.02      126.66     13.37 o 
   3  11   2       25.36       -5.80     12.85 o 
   4  11   2       73.06       52.45     13.20 o 
   5  11   2        9.21        5.61     13.30 o 
   6  11   2       16.70       30.86     16.00 o 
   7  11   2      292.29      244.12     17.53 o 
   8  11   2       31.85       17.60     17.02 o 
   9  11   2      117.57       70.83     20.59 o 
  10  11   2       56.10       42.03     21.26 o 
  11  11   2      203.93      147.08     22.49 o 
  12  11   2       78.77       63.72     28.88 o 
  13  11   2       13.77       24.36     30.43 o 
   0  12   2       59.88      128.83     23.21 o 
   1  12   2        4.43       11.76     16.45 o 
   2  12   2        1.82      -23.07     23.57 o 
   3  12   2        2.47        7.77     22.19 o 
   4  12   2      391.61      454.70     23.35 o 
   5  12   2       63.91       52.15     20.37 o 
   6  12   2      107.47      146.11     21.40 o 
   7  12   2        4.07       -3.31     20.65 o 
   8  12   2       47.19       60.15     24.35 o 
   9  12   2        0.24       18.05     28.74 o 
   1   1   3     2110.45     2352.80     25.54 o 
   2   1   3     2675.07     2566.74     24.62 o 
   3   1   3      430.32      499.25      6.82 o 
   4   1   3       10.92        8.55      3.16 o 
   5   1   3     3869.70     4265.68     38.00 o 
   6   1   3     4865.10     4639.32     39.47 o 
   7   1   3     1381.06     1629.53     15.94 o 
   8   1   3     4645.00     4219.42     37.24 o 
   9   1   3     4596.16     4974.63     44.60 o 
  10   1   3     5707.41     5572.04     51.27 o 
  11   1   3     1531.09     1716.77     21.89 o 
  12   1   3     1021.73      989.57     14.40 o 
  13   1   3      523.08      600.64     12.48 o 
  14   1   3     2848.69     2761.34     30.92 o 
  15   1   3      246.17      231.96      9.92 o 
  16   1   3      914.05      894.59     19.22 o 
  17   1   3        8.37        0.33     11.65 o 
  18   1   3     3132.64     2995.98     62.77 o 
  19   1   3        5.31      -13.13     14.33 o 
  20   1   3     1184.67     1167.60     30.81 o 
  21   1   3        3.59        6.08     19.28 o 
  22   1   3      463.95      476.94     23.71 o 
  23   1   3       87.44       66.40     21.97 o 
  24   1   3      199.91      161.68     28.93 o 
  25   1   3       13.15       -3.10     55.55 o 
   0   2   3     4310.22     4258.24     70.70 o 
   1   2   3      458.86      510.22      8.86 o 
   2   2   3     2864.37     2824.21     29.66 o 
   3   2   3     2689.28     2589.66     26.63 o 
   4   2   3      732.50      762.95      9.51 o 
   5   2   3      410.44      682.63      8.65 o 
   6   2   3     1448.24     1513.34     15.07 o 
   7   2   3     8749.67     8929.63     76.27 o 
   8   2   3      696.58      931.97     11.48 o 
   9   2   3     2555.00     2293.18     22.23 o 
  10   2   3       72.08       46.94      5.94 o 
  11   2   3     5692.84     5517.08     50.20 o 
  12   2   3     1064.66     1088.06     15.88 o 
  13   2   3     4854.89     4486.42     45.21 o 
  14   2   3      184.53      149.00      8.52 o 
  15   2   3     3795.69     3816.95     47.52 o 
  16   2   3      202.26      271.75     12.31 o 
  17   2   3      879.44      862.76     19.35 o 
  18   2   3      343.14      262.97     15.59 o 
  19   2   3     1494.17     1480.69     32.36 o 
  20   2   3       38.56       17.97     18.94 o 
  21   2   3      429.90      520.12     23.03 o 
  22   2   3       67.87       85.74     22.14 o 
  23   2   3      285.46      284.63     25.70 o 
  24   2   3      166.15      153.76     32.74 o 
   1   3   3       89.13       61.38      5.11 o 
   2   3   3       53.20       69.60      4.49 o 
   3   3   3     2970.93     3287.40     33.43 o 
   4   3   3     4663.46     4649.61     46.27 o 
   5   3   3     2920.29     3570.69     34.34 o 
   6   3   3      519.09      507.17      8.54 o 
   7   3   3     3712.78     3722.66     35.10 o 
   8   3   3        2.65       14.39      4.84 o 
   9   3   3     1982.77     2341.72     24.59 o 
  10   3   3        7.20        1.02      6.45 o 
  11   3   3     2683.30     3080.41     32.91 o 
  12   3   3       94.97       73.60      8.10 o 
  13   3   3      408.90      553.54     12.46 o 
  14   3   3      100.56      106.02     11.03 o 
  15   3   3     1013.07      831.66     21.64 o 
  16   3   3      465.99      472.03     15.21 o 
  17   3   3      656.25      774.88     18.93 o 
  18   3   3       39.03       21.70     12.66 o 
  19   3   3       49.66       61.51     17.45 o 
  20   3   3       98.89       89.34     20.29 o 
  21   3   3        0.73       25.26     22.05 o 
  22   3   3       12.97      -17.53     28.22 o 
  23   3   3       10.32       -0.20     27.84 o 
  24   3   3        7.12      -45.77     30.52 o 
   0   4   3     2916.46     2800.54     60.36 o 
   1   4   3       10.54        3.28      6.81 o 
   2   4   3     1317.20     1105.10     17.35 o 
   3   4   3        4.00       -5.80      4.65 o 
   4   4   3     6990.57     7234.64     81.77 o 
   5   4   3     1492.48     1672.49     19.92 o 
   6   4   3      109.37       65.22      4.56 o 
   7   4   3     3546.87     3828.42     40.61 o 
   8   4   3      978.15      926.57     13.76 o 
   9   4   3      312.94      345.09      8.25 o 
  10   4   3      188.65      165.81      7.70 o 
  11   4   3      991.36      989.95     16.45 o 
  12   4   3      484.64      539.91     12.43 o 
  13   4   3     1680.82     1705.56     25.80 o 
  14   4   3       36.52       27.63     11.16 o 
  15   4   3     1250.55     1281.75     25.03 o 
  16   4   3      371.33      403.11     17.79 o 
  17   4   3      780.19      735.15     30.20 o 
  18   4   3        5.76        5.53     17.48 o 
  19   4   3     1293.35     1249.89     35.94 o 
  20   4   3        0.12       -6.28     26.01 o 
  21   4   3      486.85      464.90     26.48 o 
  22   4   3       14.87      -12.17     28.70 o 
  23   4   3      293.13      182.22     32.94 o 
   1   5   3      900.10      723.80     13.98 o 
   2   5   3     3331.55     3576.90     47.86 o 
   3   5   3        1.61       -3.08      6.02 o 
   4   5   3      378.36      358.65      9.13 o 
   5   5   3        9.61       14.40      5.92 o 
   6   5   3     1391.01     1358.36     18.22 o 
   7   5   3      260.74      182.74      6.56 o 
   8   5   3     2038.03     2018.85     23.87 o 
   9   5   3       16.47       43.26      5.28 o 
  10   5   3     1199.23     1230.65     16.68 o 
  11   5   3        0.01      -11.93      7.95 o 
  12   5   3     2984.04     3106.10     38.56 o 
  13   5   3      131.79      210.53     11.66 o 
  14   5   3     3243.76     3378.42     44.21 o 
  15   5   3        0.72       17.30     14.80 o 
  16   5   3      687.98      782.41     30.45 o 
  17   5   3       71.58       24.66     18.23 o 
  18   5   3     1953.08     2119.11     46.84 o 
  19   5   3      113.05      183.79     24.78 o 
  20   5   3      220.42      271.22     26.26 o 
  21   5   3       64.28       52.86     27.62 o 
  22   5   3      574.89      555.88     32.83 o 
  23   5   3       42.72       19.52     36.50 o 
   0   6   3     1393.32     1374.70     31.15 o 
   1   6   3        0.26       -1.21      7.12 o 
   2   6   3      655.32      615.72     14.00 o 
   3   6   3      147.85      194.45      8.02 o 
   4   6   3      705.22      678.60     13.37 o 
   5   6   3     1149.22     1069.77     17.38 o 
   6   6   3      523.70      538.91     11.34 o 
   7   6   3        9.65       11.46      6.15 o 
   8   6   3       24.92       23.85      7.14 o 
   9   6   3      560.50      518.80     11.93 o 
  10   6   3      840.99      858.31     15.04 o 
  11   6   3      782.57      706.06     14.38 o 
  12   6   3      863.53      916.81     18.44 o 
  13   6   3       86.03      105.24     11.22 o 
  14   6   3       34.32       78.26     13.42 o 
  15   6   3      156.59      183.04     15.93 o 
  16   6   3       42.65       10.74     19.95 o 
  17   6   3      254.63      333.80     23.72 o 
  18   6   3      925.73     1006.20     35.76 o 
  19   6   3       52.39       19.63     23.64 o 
  20   6   3       55.42       66.44     29.62 o 
  21   6   3       10.41        2.34     29.83 o 
  22   6   3       21.47       15.91     30.99 o 
   1   7   3     1414.95     1189.92     21.10 o 
   2   7   3        1.98       -8.09      7.83 o 
   3   7   3      422.86      294.80      9.90 o 
   4   7   3      129.16      180.43      9.24 o 
   5   7   3       11.01        5.71      8.81 o 
   6   7   3       91.89      146.23      8.12 o 
   7   7   3     2283.76     1939.73     25.91 o 
   8   7   3       28.25       77.71      8.44 o 
   9   7   3       41.88        4.02      9.34 o 
  10   7   3      787.34      926.13     19.03 o 
  11   7   3       67.71       66.00      9.22 o 
  12   7   3      155.76      194.24     11.94 o 
  13   7   3       21.33       26.15     12.11 o 
  14   7   3     1022.80     1076.30     25.89 o 
  15   7   3     1453.38     1312.19     36.74 o 
  16   7   3      310.64      330.88     22.79 o 
  17   7   3       24.16        7.77     20.50 o 
  18   7   3      254.61      233.44     24.07 o 
  19   7   3      101.00       53.39     24.71 o 
  20   7   3      208.48      191.05     33.35 o 
   0   8   3       72.76      122.79     16.63 o 
   1   8   3       17.07       -0.91     10.82 o 
   2   8   3        3.25       18.33     10.99 o 
   3   8   3     1284.81     1428.16     27.71 o 
   4   8   3       20.99       37.62     11.35 o 
   5   8   3       76.43      131.79     12.10 o 
   6   8   3       41.23       33.44      9.47 o 
   7   8   3      822.95      919.17     19.73 o 
   8   8   3        0.53      -11.74      9.02 o 
   9   8   3      405.37      546.25     14.60 o 
  10   8   3       55.21       33.44     10.81 o 
  11   8   3      482.96      658.10     17.14 o 
  12   8   3        1.26        8.70     13.20 o 
  13   8   3      976.63     1255.10     28.80 o 
  14   8   3      422.62      459.70     20.56 o 
  15   8   3      700.22      813.44     28.22 o 
  16   8   3      164.90      204.38     22.41 o 
  17   8   3      283.87      378.16     25.05 o 
  18   8   3      102.77      113.24     29.59 o 
  19   8   3      399.62      433.86     33.44 o 
   1   9   3     1169.39     1042.97     24.92 o 
   2   9   3      613.57      619.32     18.62 o 
   3   9   3      340.09      393.01     15.75 o 
   4   9   3      305.07      356.88     15.89 o 
   5   9   3       85.45       41.57     13.11 o 
   6   9   3       66.82      117.38     12.63 o 
   7   9   3     1640.15     1420.71     26.22 o 
   8   9   3        7.12        1.63     10.39 o 
   9   9   3       24.69       10.30     10.70 o 
  10   9   3     1395.13     1439.90     25.29 o 
  11   9   3       51.28       34.56     12.54 o 
  12   9   3        9.28       14.13     14.18 o 
  13   9   3       96.51      108.49     17.65 o 
  14   9   3       10.51       39.40     18.26 o 
  15   9   3      161.08      229.89     24.20 o 
  16   9   3      258.05      345.45     28.52 o 
  17   9   3       10.04       32.03     28.63 o 
   0  10   3      288.11      314.47     23.09 o 
   1  10   3       28.13       26.67     14.59 o 
   2  10   3      237.34      181.29     15.60 o 
   3  10   3       49.93       36.15     14.94 o 
   4  10   3       30.51       32.78     15.01 o 
   5  10   3       49.67       28.83     14.87 o 
   6  10   3      708.96      657.51     21.07 o 
   7  10   3      340.68      351.94     16.34 o 
   8  10   3        1.81        6.98     12.88 o 
   9  10   3       48.46       22.55     13.85 o 
  10  10   3        4.03      -18.49     12.33 o 
  11  10   3      200.36      219.27     15.60 o 
  12  10   3       22.51       38.99     19.76 o 
  13  10   3        2.65       15.72     24.04 o 
  14  10   3       26.95       33.26     27.97 o 
  15  10   3      177.56      233.36     32.53 o 
   1  11   3      189.70      189.51     19.59 o 
   2  11   3       31.24       49.62     18.87 o 
   3  11   3      117.80       83.96     19.10 o 
   4  11   3       23.82       -1.49     17.93 o 
   5  11   3       21.05       13.90     20.68 o 
   6  11   3       45.79       81.37     20.16 o 
   7  11   3       46.66        6.17     19.53 o 
   8  11   3      235.61      293.71     21.75 o 
   9  11   3       19.59       -9.92     20.02 o 
  10  11   3       36.41       58.80     29.20 o 
  11  11   3        4.03      -10.30     27.00 o 
  12  11   3      434.13      593.43     34.72 o 
   0  12   3      306.67      228.46     36.47 o 
   1  12   3       10.66       -5.15     23.16 o 
   2  12   3        0.59      -40.81     27.20 o 
   3  12   3        3.61        7.60     23.43 o 
   4  12   3        0.64       -5.37     24.39 o 
   5  12   3      106.11      165.18     26.18 o 
   6  12   3       56.22       44.01     25.19 o 
   7  12   3        3.52       24.62     33.73 o 
   8  12   3       98.25       43.80     33.58 o 
   0   0   4    36354.43    35013.20    624.97 o 
   1   0   4      810.38      753.99     15.27 o 
   2   0   4    18027.08    16993.66    208.56 o 
   3   0   4      104.74      114.52      5.67 o 
   4   0   4     6224.81     5509.15     67.66 o 
   5   0   4      470.53      495.51     10.67 o 
   6   0   4    16417.56    16199.37    193.54 o 
   7   0   4       90.57      135.97      7.40 o 
   8   0   4    14650.90    15313.10    192.10 o 
   9   0   4      992.53     1101.83     22.55 o 
  10   0   4     1875.85     1932.63     37.96 o 
  11   0   4     1944.82     2077.60     34.00 o 
  12   0   4     1354.05     1432.05     31.91 o 
  13   0   4     2721.72     2586.37     42.71 o 
  14   0   4     1260.88     1327.36     27.89 o 
  15   0   4      240.71      235.77     14.36 o 
  16   0   4     5304.10     5437.95     89.95 o 
  17   0   4     1397.98     1364.62     43.91 o 
  18   0   4      764.34      716.27     26.81 o 
  19   0   4       59.51       75.04     20.32 o 
  20   0   4        0.52      -33.58     22.39 o 
  21   0   4        6.67      -41.53     29.03 o 
  22   0   4       76.88       17.11     50.06 o 
  23   0   4        4.08      -11.75     67.04 o 
  24   0   4       23.06      -45.82     60.14 o 
   1   1   4     3282.14     2908.81     36.47 o 
   2   1   4     1913.19     2064.63     24.21 o 
   3   1   4     5459.51     5062.30     59.63 o 
   4   1   4       39.49       25.76      3.90 o 
   5   1   4     5644.93     5354.50     50.10 o 
   6   1   4     2075.66     2171.35     21.81 o 
   7   1   4       22.76       28.28      4.05 o 
   8   1   4       35.40       26.94      5.12 o 
   9   1   4     4406.87     4617.18     42.31 o 
  10   1   4       73.58       53.40      6.40 o 
  11   1   4     2726.67     2839.97     28.88 o 
  12   1   4      225.45      255.04      8.74 o 
  13   1   4       17.09       22.54      7.98 o 
  14   1   4      435.51      493.85     12.14 o 
  15   1   4       24.59       12.79      8.53 o 
  16   1   4      297.24      306.72     12.98 o 
  17   1   4        2.91      -15.17     11.71 o 
  18   1   4      488.40      450.66     17.16 o 
  19   1   4       34.39       -1.72     14.77 o 
  20   1   4      126.55       96.36     17.74 o 
  21   1   4       19.98       -8.95     21.27 o 
  22   1   4        2.93      -35.11     23.41 o 
  23   1   4        6.47      -54.27     36.18 o 
  24   1   4       19.68       11.44     38.88 o 
   0   2   4     6361.74     6338.51     97.46 o 
   1   2   4      414.11      386.21      8.70 o 
   2   2   4     5205.39     5378.52     56.74 o 
   3   2   4     1150.06     1129.79     14.53 o 
   4   2   4      386.44      391.75      7.99 o 
   5   2   4      934.76     1070.62     13.41 o 
   6   2   4      261.34      233.63      8.24 o 
   7   2   4      978.66      859.89     11.01 o 
   8   2   4    10956.59    11194.40    100.43 o 
   9   2   4      240.82      323.32      7.36 o 
  10   2   4     2210.96     2206.39     22.91 o 
  11   2   4      290.14      242.68      7.87 o 
  12   2   4      119.53      104.75      7.55 o 
  13   2   4     1808.67     1625.92     20.08 o 
  14   2   4     1485.42     1418.34     19.65 o 
  15   2   4      835.49      764.63     15.76 o 
  16   2   4       12.70       -1.88     11.45 o 
  17   2   4       29.49       40.94     13.14 o 
  18   2   4        5.37      -23.78     16.00 o 
  19   2   4      135.91       75.43     18.54 o 
  20   2   4      505.77      388.36     21.02 o 
  21   2   4       21.92      -10.49     23.46 o 
  22   2   4       56.44       11.09     27.03 o 
  23   2   4        8.83      -24.04     46.38 o 
  24   2   4       25.15      -47.40     38.06 o 
   1   3   4     7271.04     6970.36     81.89 o 
   2   3   4      155.83      122.20      7.17 o 
   3   3   4    23515.82    23968.91    263.42 o 
   4   3   4     2416.07     2484.47     29.43 o 
   5   3   4     5179.01     4899.60     52.47 o 
   6   3   4       12.31        9.38      4.80 o 
   7   3   4    12534.08    12680.75    116.70 o 
   8   3   4     1278.71     1204.71     15.53 o 
   9   3   4     2058.21     1966.57     21.52 o 
  10   3   4      883.17      881.10     13.76 o 
  11   3   4     2768.76     2693.53     28.69 o 
  12   3   4      190.18      201.92      9.04 o 
  13   3   4     1142.89     1088.88     17.74 o 
  14   3   4       20.97        4.10     10.29 o 
  15   3   4     2023.85     2037.60     27.12 o 
  16   3   4      797.71      752.68     19.19 o 
  17   3   4        4.98      -12.84     14.64 o 
  18   3   4      394.87      353.97     17.55 o 
  19   3   4      253.28      220.66     21.30 o 
  20   3   4      194.70      120.03     25.08 o 
  21   3   4        0.42      -25.33     23.87 o 
  22   3   4      132.47       75.45     32.20 o 
  23   3   4        0.27      -28.45     32.28 o 
   0   4   4     4086.29     4036.35     69.95 o 
   1   4   4      158.26      146.85      7.77 o 
   2   4   4     2529.02     2347.88     30.96 o 
   3   4   4      609.15      584.64     13.39 o 
   4   4   4     8353.70     7873.65     85.55 o 
   5   4   4       79.13      102.16      6.78 o 
   6   4   4      380.57      454.01     11.32 o 
   7   4   4      476.74      623.00     12.05 o 
   8   4   4      775.81      818.92     13.18 o 
   9   4   4       38.32       64.03      6.99 o 
  10   4   4      602.36      687.01     12.69 o 
  11   4   4       32.38       72.80      7.94 o 
  12   4   4       84.68      111.87      8.98 o 
  13   4   4       80.63      131.85     10.18 o 
  14   4   4       62.56       71.58     12.08 o 
  15   4   4        6.70       19.39     14.09 o 
  16   4   4      264.64      199.12     15.75 o 
  17   4   4      140.84       90.77     17.86 o 
  18   4   4      265.90      281.13     18.56 o 
  19   4   4      192.74      214.81     21.92 o 
  20   4   4      132.52       81.12     25.38 o 
  21   4   4        5.40      -29.98     28.92 o 
  22   4   4      194.95      155.67     31.64 o 
  23   4   4        0.08      -47.82     31.88 o 
   1   5   4     3266.69     3664.06     55.96 o 
   2   5   4     2010.56     1901.34     32.19 o 
   3   5   4     1234.69     1315.09     21.57 o 
   4   5   4      155.81      198.97      8.64 o 
   5   5   4      554.66      554.20     14.73 o 
   6   5   4       14.99        6.60      7.99 o 
   7   5   4      433.64      452.57     16.49 o 
   8   5   4     1062.14      886.67     19.99 o 
   9   5   4     1154.36     1066.77     17.20 o 
  10   5   4       82.22       35.34      9.16 o 
  11   5   4      979.47      840.43     17.18 o 
  12   5   4      407.39      319.81     11.31 o 
  13   5   4      586.16      502.95     15.25 o 
  14   5   4      382.50      331.01     13.60 o 
  15   5   4     1467.85     1260.13     26.99 o 
  16   5   4      100.71       95.98     17.50 o 
  17   5   4       85.14       65.61     25.63 o 
  18   5   4       84.37       43.85     22.46 o 
  19   5   4      591.07      464.90     25.27 o 
  20   5   4      208.18      220.43     33.79 o 
  21   5   4      366.12      264.06     32.70 o 
  22   5   4       33.18      -18.34     32.99 o 
   0   6   4     3558.88     3840.75     73.45 o 
   1   6   4      227.50      193.05      8.72 o 
   2   6   4     2351.99     2516.64     36.08 o 
   3   6   4       42.99       19.93      8.16 o 
   4   6   4     7432.76     7673.27     99.88 o 
   5   6   4      242.26      198.72     10.06 o 
   6   6   4     2883.02     2867.52     46.05 o 
   7   6   4     1422.48     1304.23     24.47 o 
   8   6   4     1697.67     1657.77     27.67 o 
   9   6   4      256.55      241.01     12.30 o 
  10   6   4     1133.27     1081.01     23.39 o 
  11   6   4      105.04       89.24     10.41 o 
  12   6   4     1507.47     1357.22     24.96 o 
  13   6   4       52.58       53.54     13.36 o 
  14   6   4      151.01      115.14     14.25 o 
  15   6   4      583.73      533.82     21.35 o 
  16   6   4      534.67      483.77     29.69 o 
  17   6   4       79.56       54.15     22.02 o 
  18   6   4       89.52       46.72     23.77 o 
  19   6   4      236.45      220.13     26.01 o 
  20   6   4       38.57       -0.72     28.89 o 
  21   6   4      304.49      268.67     35.43 o 
   1   7   4     1733.32     1816.34     31.60 o 
   2   7   4      158.31      150.09     10.59 o 
   3   7   4       11.07       23.61      9.93 o 
   4   7   4      280.59      255.48     12.05 o 
   5   7   4     1161.24     1274.87     25.62 o 
   6   7   4       13.67        1.79     11.36 o 
   7   7   4      221.27      243.31     13.59 o 
   8   7   4       81.93      111.45     13.12 o 
   9   7   4      307.67      366.59     17.62 o 
  10   7   4      110.59      156.93     14.37 o 
  11   7   4        3.77        4.28     13.02 o 
  12   7   4        0.77       -4.18     11.16 o 
  13   7   4        4.27       -9.05     12.38 o 
  14   7   4       11.31        9.53     15.85 o 
  15   7   4       27.94       11.73     17.85 o 
  16   7   4       53.01       61.46     20.94 o 
  17   7   4      147.15      127.38     23.32 o 
  18   7   4       61.57       23.79     24.41 o 
  19   7   4       90.87       78.20     27.63 o 
  20   7   4        3.68      -41.96     32.71 o 
   0   8   4      528.51      507.09     23.61 o 
   1   8   4      311.94      301.95     13.51 o 
   2   8   4       27.33       31.01     11.40 o 
   3   8   4      337.92      341.78     13.95 o 
   4   8   4     1441.08     1378.48     27.99 o 
   5   8   4      369.72      341.31     15.02 o 
   6   8   4      112.46      135.61     13.16 o 
   7   8   4      132.73      115.74     13.81 o 
   8   8   4     1561.64     1388.08     30.12 o 
   9   8   4      236.14      167.15     16.08 o 
  10   8   4      340.57      343.56     17.32 o 
  11   8   4       24.74       17.65     13.14 o 
  12   8   4       60.41       37.97     14.85 o 
  13   8   4      269.91      246.94     14.20 o 
  14   8   4      690.09      545.07     21.22 o 
  15   8   4       43.81       29.30     17.76 o 
  16   8   4      224.84      159.83     21.64 o 
  17   8   4      105.16       57.87     26.23 o 
  18   8   4      311.25      318.32     36.63 o 
   1   9   4      126.51      192.11     14.22 o 
   2   9   4       36.62       24.75     13.55 o 
   3   9   4     2216.26     2432.81     42.39 o 
   4   9   4        7.20        5.70     13.73 o 
   5   9   4      797.96      913.76     25.66 o 
   6   9   4       63.16       51.95     14.53 o 
   7   9   4      211.09      277.07     16.68 o 
   8   9   4       56.77       64.47     15.33 o 
   9   9   4      205.12      232.60     17.20 o 
  10   9   4      390.82      399.21     19.92 o 
  11   9   4      666.72      590.29     22.63 o 
  12   9   4      140.63      132.44     20.66 o 
  13   9   4      256.27      216.79     17.89 o 
  14   9   4      377.03      349.18     19.66 o 
  15   9   4       49.57       21.31     18.78 o 
  16   9   4       10.79      -33.37     27.82 o 
   0  10   4      929.94     1118.38     38.78 o 
   1  10   4      177.34      162.90     15.80 o 
   2  10   4        8.91       58.66     14.95 o 
   3  10   4       67.14       55.60     14.78 o 
   4  10   4        2.46       -2.92     14.84 o 
   5  10   4       69.24       65.97     15.33 o 
   6  10   4      127.35      234.20     17.73 o 
   7  10   4       56.09       31.71     16.90 o 
   8  10   4      307.30      371.52     19.65 o 
   9  10   4       29.46       52.02     17.52 o 
  10  10   4       18.00      -15.16     18.03 o 
  11  10   4        9.28       15.57     21.89 o 
  12  10   4        4.13        0.90     25.18 o 
  13  10   4       23.30       41.23     21.42 o 
  14  10   4        0.27       40.29     28.47 o 
   1  11   4        8.07       18.47     16.82 o 
   2  11   4       11.46       18.51     16.63 o 
   3  11   4       85.70       56.05     17.03 o 
   4  11   4        6.14       13.42     16.75 o 
   5  11   4      208.66      169.06     20.20 o 
   6  11   4       32.14       43.77     19.92 o 
   7  11   4        6.32       10.73     20.33 o 
   8  11   4        4.78        1.63     21.92 o 
   9  11   4      309.46      223.64     26.47 o 
  10  11   4      160.68      146.32     27.19 o 
   0  12   4      196.98      304.89     66.00 o 
   1  12   4       13.46       25.36     23.42 o 
   2  12   4       79.31      113.40     24.37 o 
   3  12   4       81.92       82.69     30.85 o 
   4  12   4       24.44       34.63     25.07 o 
   5  12   4       41.06       28.40     25.01 o 
   1   1   5     1726.76     1774.19     19.93 o 
   2   1   5      659.66      665.32      9.18 o 
   3   1   5     2306.12     2482.57     26.59 o 
   4   1   5        4.75        8.00      4.40 o 
   5   1   5     1874.88     2095.32     21.02 o 
   6   1   5     1870.73     1827.47     18.91 o 
   7   1   5     4120.60     4466.37     43.17 o 
   8   1   5       90.67       95.82      6.18 o 
   9   1   5     2315.84     2516.62     26.67 o 
  10   1   5     1540.55     1527.08     18.52 o 
  11   1   5      269.44      307.38      9.10 o 
  12   1   5      492.22      521.10     13.06 o 
  13   1   5      268.76      297.77      9.94 o 
  14   1   5     4512.41     4614.72     50.04 o 
  15   1   5      426.68      477.60     14.94 o 
  16   1   5      377.36      423.92     14.99 o 
  17   1   5      175.42      154.97     14.34 o 
  18   1   5      391.45      428.39     20.42 o 
  19   1   5        8.23      -10.59     17.93 o 
  20   1   5       77.95       58.10     20.99 o 
  21   1   5       58.46       48.03     33.90 o 
  22   1   5      306.39      418.50     69.04 o 
  23   1   5        1.94      -74.59     58.23 o 
   0   2   5     2292.45     2432.06     43.92 o 
   1   2   5        1.19       -4.52      3.48 o 
   2   2   5     4217.03     4342.99     52.34 o 
   3   2   5     1558.50     1439.13     20.38 o 
   4   2   5      121.16       84.25      5.95 o 
   5   2   5      126.43      109.15      6.23 o 
   6   2   5      780.28      737.04     12.51 o 
   7   2   5     1174.63     1096.64     13.94 o 
   8   2   5      611.62      644.47     11.23 o 
   9   2   5     1725.43     1564.18     17.20 o 
  10   2   5       58.47       57.35      6.16 o 
  11   2   5     2135.87     2057.10     22.64 o 
  12   2   5       60.96       84.74      8.05 o 
  13   2   5      916.67      921.42     15.66 o 
  14   2   5      777.29      686.68     14.79 o 
  15   2   5     1798.88     1775.12     26.34 o 
  16   2   5      231.48      195.62     14.22 o 
  17   2   5      380.00      436.50     17.21 o 
  18   2   5        7.68       20.66     17.95 o 
  19   2   5      346.42      350.86     21.68 o 
  20   2   5        2.74      -32.64     21.76 o 
  21   2   5      471.31      516.49     40.93 o 
  22   2   5        3.21      -56.52     37.68 o 
   1   3   5     1552.51     1647.82     23.50 o 
   2   3   5      797.78      744.58     14.38 o 
   3   3   5       73.80       95.15      6.72 o 
   4   3   5       73.66       44.89      6.90 o 
   5   3   5       29.96       48.73      7.27 o 
   6   3   5       65.01      100.99      7.78 o 
   7   3   5     1062.48     1193.87     17.20 o 
   8   3   5     3214.23     2900.60     32.41 o 
   9   3   5      633.54      735.29     12.53 o 
  10   3   5       53.74       36.38      7.21 o 
  11   3   5       74.27       43.34      7.01 o 
  12   3   5       62.09       80.32      9.03 o 
  13   3   5      281.68      420.67     12.11 o 
  14   3   5       97.00       91.49     10.78 o 
  15   3   5      952.02     1104.39     21.43 o 
  16   3   5      313.35      368.18     15.65 o 
  17   3   5      134.72      224.47     17.19 o 
  18   3   5      123.83      115.59     20.24 o 
  19   3   5       92.71       40.66     21.50 o 
  20   3   5      143.32      112.84     23.75 o 
  21   3   5      152.11      136.27     33.98 o 
  22   3   5        6.39      -57.54     38.36 o 
   0   4   5     3153.20     3131.46     58.88 o 
   1   4   5      226.79      240.08      9.54 o 
   2   4   5     1510.37     1345.85     21.33 o 
   3   4   5      693.42      745.18     15.86 o 
   4   4   5     5399.96     5253.01     61.12 o 
   5   4   5        4.60       -0.29      7.64 o 
   6   4   5       41.71       23.96      8.03 o 
   7   4   5     1248.71     1350.05     20.38 o 
   8   4   5     3014.16     3103.73     39.13 o 
   9   4   5      110.54      159.24     12.18 o 
  10   4   5      675.43      691.88     14.88 o 
  11   4   5      679.28      748.31     16.42 o 
  12   4   5      212.68      230.42     11.82 o 
  13   4   5       70.43      111.16      9.75 o 
  14   4   5       44.95       53.17      9.78 o 
  15   4   5      137.88      178.93     13.71 o 
  16   4   5      284.53      354.70     16.03 o 
  17   4   5      505.87      521.82     20.95 o 
  18   4   5        0.69       21.72     20.20 o 
  19   4   5     1031.64      952.76     29.90 o 
  20   4   5       53.85       17.26     28.34 o 
  21   4   5        4.00      -49.30     32.87 o 
   1   5   5        9.82        5.19     10.71 o 
   2   5   5      135.45      132.08     11.26 o 
   3   5   5      999.28      919.31     21.47 o 
   4   5   5     1052.85      961.65     18.36 o 
   5   5   5      348.59      239.30     11.57 o 
   6   5   5     1360.92     1358.73     25.46 o 
   7   5   5       15.79       26.08     10.66 o 
   8   5   5      664.33      671.36     20.90 o 
   9   5   5       47.27       -0.62     12.87 o 
  10   5   5      699.91      686.62     18.36 o 
  11   5   5       21.73       -8.27     11.10 o 
  12   5   5     1547.44     1524.63     25.57 o 
  13   5   5        5.06       26.64     11.94 o 
  14   5   5      397.19      516.05     17.45 o 
  15   5   5       60.35      133.32     16.67 o 
  16   5   5      498.94      553.97     23.53 o 
  17   5   5        3.12       59.16     19.24 o 
  18   5   5      751.01      820.69     27.42 o 
  19   5   5      119.61      157.12     23.00 o 
  20   5   5      315.37      345.02     31.60 o 
  21   5   5        1.38       -6.57     30.50 o 
   0   6   5      147.09      108.74     20.32 o 
   1   6   5       62.71       54.86     14.31 o 
   2   6   5     1544.19     1416.65     29.26 o 
   3   6   5       52.10       49.81      9.28 o 
   4   6   5       94.21      100.89     11.80 o 
   5   6   5       67.31       97.32     11.33 o 
   6   6   5      888.33      845.91     25.50 o 
   7   6   5     1097.64      952.62     26.00 o 
   8   6   5     1064.24     1061.50     28.10 o 
   9   6   5      315.61      296.09     17.39 o 
  10   6   5      275.16      312.25     18.50 o 
  11   6   5      195.86      177.76     17.93 o 
  12   6   5       10.01       42.19     13.34 o 
  13   6   5      490.89      460.62     18.74 o 
  14   6   5      687.94      714.76     20.62 o 
  15   6   5       42.82       50.14     15.79 o 
  16   6   5      308.77      397.75     19.68 o 
  17   6   5      255.71      295.41     23.40 o 
  18   6   5        7.13       42.07     25.99 o 
  19   6   5       61.43       59.82     25.09 o 
  20   6   5       77.23      113.47     31.31 o 
   1   7   5      336.28      247.94     11.22 o 
   2   7   5       54.22       37.40      9.69 o 
   3   7   5     2885.79     2493.63     41.14 o 
   4   7   5       79.01       24.76     11.01 o 
   5   7   5      715.29      546.18     17.33 o 
   6   7   5       62.36      128.58     13.33 o 
   7   7   5       14.62       26.90     13.36 o 
   8   7   5      551.93      635.03     21.90 o 
   9   7   5      333.05      292.48     18.58 o 
  10   7   5       42.88       51.68     17.48 o 
  11   7   5      527.42      479.62     26.54 o 
  12   7   5        4.06       45.07     19.16 o 
  13   7   5      130.59      115.47     14.77 o 
  14   7   5      115.93      171.26     17.39 o 
  15   7   5       10.81       25.23     21.10 o 
  16   7   5       10.09       25.70     16.85 o 
  17   7   5        2.67        6.01     20.84 o 
  18   7   5      404.97      374.48     27.82 o 
   0   8   5      130.43      158.28     17.67 o 
   1   8   5      710.44      674.26     18.59 o 
   2   8   5        7.24       -4.66     11.45 o 
   3   8   5      564.75      565.48     17.71 o 
   4   8   5       12.46       -6.78     11.64 o 
   5   8   5      168.84      244.78     14.19 o 
   6   8   5       17.60       13.66     13.24 o 
   7   8   5       14.18       52.74     13.94 o 
   8   8   5       19.17        5.83     14.81 o 
   9   8   5      195.99      306.33     19.41 o 
  10   8   5        0.64        4.18     17.99 o 
  11   8   5     1154.85     1250.93     36.49 o 
  12   8   5       23.58       49.85     20.96 o 
  13   8   5      254.39      336.82     24.17 o 
  14   8   5      226.10      278.32     19.23 o 
  15   8   5      381.85      443.77     20.77 o 
  16   8   5       61.43       71.89     24.74 o 
  17   8   5      361.33      450.33     34.75 o 
   1   9   5        5.50       -2.33     13.06 o 
   2   9   5        0.30        6.19     12.83 o 
   3   9   5      895.50      781.15     23.79 o 
   4   9   5       35.35       31.95     16.41 o 
   5   9   5      267.71      222.26     15.85 o 
   6   9   5      245.14      242.33     16.29 o 
   7   9   5      127.33      126.56     16.18 o 
   8   9   5       43.24       85.81     16.67 o 
   9   9   5      165.99      153.71     17.71 o 
  10   9   5      128.00      142.35     20.32 o 
  11   9   5      488.26      464.73     25.21 o 
  12   9   5       77.78      118.84     23.08 o 
  13   9   5       57.92       72.16     26.18 o 
  14   9   5      276.46      274.29     31.09 o 
  15   9   5      106.12      179.40     36.26 o 
   0  10   5      271.58      227.33     22.76 o 
   1  10   5        2.38        1.19     16.58 o 
   2  10   5      112.32       93.18     15.57 o 
   3  10   5        1.49        9.52     15.28 o 
   4  10   5       34.69       26.72     15.56 o 
   5  10   5      624.97      578.88     20.74 o 
   6  10   5      117.88       87.98     17.08 o 
   7  10   5      576.31      585.20     22.02 o 
   8  10   5      162.37      127.97     18.50 o 
   9  10   5        1.06       -2.39     19.37 o 
  10  10   5      161.39      128.42     22.26 o 
  11  10   5        0.22       31.14     25.76 o 
  12  10   5       22.72       28.85     26.28 o 
   1  11   5       13.25       31.74     18.54 o 
   2  11   5      125.21      147.78     23.07 o 
   3  11   5        0.37       -5.51     18.35 o 
   4  11   5       38.75       87.29     19.49 o 
   5  11   5        5.04       16.00     19.22 o 
   6  11   5       28.01       61.89     20.16 o 
   7  11   5        4.68       12.97     20.22 o 
   8  11   5        3.67       32.68     26.31 o 
   0   0   6     1644.02     1256.76     37.56 o 
   1   0   6     1448.34     1379.53     25.10 o 
   2   0   6     1721.47     1320.03     21.45 o 
   3   0   6      279.41      278.37      9.25 o 
   4   0   6    12597.63    12074.51    153.16 o 
   5   0   6       34.26       15.51      7.22 o 
   6   0   6     3768.04     3576.39     46.70 o 
   7   0   6     1085.28     1286.51     21.83 o 
   8   0   6       81.00       50.56      9.36 o 
   9   0   6      784.59      839.13     18.43 o 
  10   0   6     3749.19     3544.59     47.84 o 
  11   0   6      233.87      259.81     12.61 o 
  12   0   6     2968.16     2952.00     42.34 o 
  13   0   6     3205.34     3489.09     54.03 o 
  14   0   6      105.63      121.20     17.44 o 
  15   0   6       31.04       51.07     19.10 o 
  16   0   6      116.31       97.30     22.68 o 
  17   0   6       37.52       51.55     25.89 o 
  18   0   6      203.07      230.69     37.81 o 
  19   0   6      326.87      294.96     40.23 o 
  20   0   6       42.31       92.91     41.71 o 
  21   0   6      102.80       25.33     66.83 o 
   1   1   6     2140.02     1967.06     27.54 o 
   2   1   6       24.15       24.47      5.65 o 
   3   1   6     1090.93      914.73     12.84 o 
   4   1   6       17.11       16.36      6.38 o 
   5   1   6      323.77      266.01      7.96 o 
   6   1   6      688.88      789.67     11.70 o 
   7   1   6     1226.64     1205.63     15.21 o 
   8   1   6        2.23        1.90      5.96 o 
   9   1   6      268.90      277.47      8.27 o 
  10   1   6      777.66      854.32     13.31 o 
  11   1   6     1033.31     1096.58     16.60 o 
  12   1   6      355.94      326.06     10.60 o 
  13   1   6      171.35      167.98     10.47 o 
  14   1   6       19.63       35.36     12.09 o 
  15   1   6      215.75      239.90     14.88 o 
  16   1   6      185.36      206.52     18.34 o 
  17   1   6       35.81       22.44     17.07 o 
  18   1   6      296.61      317.60     25.09 o 
  19   1   6       21.96        5.36     25.40 o 
  20   1   6        0.47       -8.60     26.55 o 
  21   1   6        3.00      -34.20     40.67 o 
   0   2   6        9.61       16.00      8.61 o 
   1   2   6       49.93       39.35      8.26 o 
   2   2   6     1112.36     1021.77     15.13 o 
   3   2   6      156.73      181.87      7.35 o 
   4   2   6      527.35      465.59     10.44 o 
   5   2   6      214.68      186.53      8.23 o 
   6   2   6      287.44      273.84      8.59 o 
   7   2   6      251.60      234.23      8.43 o 
   8   2   6     1164.63     1068.70     15.33 o 
   9   2   6      662.82      595.85     11.49 o 
  10   2   6      273.95      239.54      9.61 o 
  11   2   6      451.67      426.79     10.90 o 
  12   2   6     1412.43     1247.46     21.80 o 
  13   2   6      408.51      465.92     12.85 o 
  14   2   6       13.78       28.08     11.90 o 
  15   2   6      502.37      467.92     16.81 o 
  16   2   6        1.60       24.31     14.96 o 
  17   2   6      132.98       69.17     20.00 o 
  18   2   6        1.03        3.33     21.10 o 
  19   2   6      516.66      447.52     27.59 o 
  20   2   6      321.10      293.80     29.39 o 
  21   2   6        1.25       -0.99     41.03 o 
   1   3   6     3858.32     3620.59     42.28 o 
   2   3   6      276.36      245.92      9.13 o 
   3   3   6     3335.31     3235.40     39.80 o 
   4   3   6      157.00      129.01      8.49 o 
   5   3   6     2889.24     2830.23     35.70 o 
   6   3   6      536.52      561.91     12.70 o 
   7   3   6     2559.87     2484.89     31.81 o 
   8   3   6     1250.12     1262.92     20.29 o 
   9   3   6      614.43      584.67     12.93 o 
  10   3   6      102.38       90.75      9.93 o 
  11   3   6      670.35      648.22     14.55 o 
  12   3   6     1001.68     1005.60     19.23 o 
  13   3   6      509.59      514.94     14.59 o 
  14   3   6     1100.15     1146.58     22.57 o 
  15   3   6      360.82      375.47     17.27 o 
  16   3   6       16.74       44.36     16.98 o 
  17   3   6       95.69       84.49     17.98 o 
  18   3   6      129.06      101.69     22.11 o 
  19   3   6      283.03      235.77     28.64 o 
  20   3   6      408.56      355.88     34.16 o 
  21   3   6      142.99       96.44     43.83 o 
   0   4   6     2475.33     2335.08     45.91 o 
   1   4   6       61.66       62.55      9.05 o 
   2   4   6     1829.75     1840.09     27.50 o 
   3   4   6       15.78       19.90      7.55 o 
   4   4   6      845.43      858.41     16.70 o 
   5   4   6        9.74       -0.61      8.63 o 
   6   4   6       55.28       59.74      9.17 o 
   7   4   6       78.39       47.42     10.34 o 
   8   4   6     1647.91     1640.28     28.71 o 
   9   4   6      254.08      327.70     16.56 o 
  10   4   6        3.56       17.62     13.69 o 
  11   4   6      342.44      414.05     14.21 o 
  12   4   6       11.31       26.33     13.13 o 
  13   4   6        5.18       -2.57     10.33 o 
  14   4   6      154.48      201.29     13.26 o 
  15   4   6      176.05      237.70     15.99 o 
  16   4   6       21.66       40.09     15.76 o 
  17   4   6       35.57       70.85     19.69 o 
  18   4   6        2.38       17.72     22.27 o 
  19   4   6       34.59       20.63     28.27 o 
  20   4   6       12.99        2.65     35.41 o 
   1   5   6      844.88      994.61     19.81 o 
   2   5   6      218.50      263.23     11.82 o 
   3   5   6       30.94       67.14     11.56 o 
   4   5   6       49.85       76.42     10.77 o 
   5   5   6       49.48       61.95     11.44 o 
   6   5   6      688.24      586.37     18.33 o 
   7   5   6      519.44      508.53     17.37 o 
   8   5   6       80.59       59.40     13.47 o 
   9   5   6       92.97      101.90     14.95 o 
  10   5   6      403.55      320.37     20.38 o 
  11   5   6      810.71      673.54     25.32 o 
  12   5   6      144.28      129.43     20.43 o 
  13   5   6       60.89       54.37     13.80 o 
  14   5   6      374.15      291.96     17.01 o 
  15   5   6      302.34      247.91     15.58 o 
  16   5   6      135.92      127.61     17.71 o 
  17   5   6      197.88      159.88     18.97 o 
  18   5   6       90.33      110.58     22.68 o 
  19   5   6      194.79      147.32     26.81 o 
   0   6   6     8098.34     8525.14    204.58 o 
   1   6   6      129.26      110.09     16.68 o 
   2   6   6       32.38       28.45     24.14 o 
   3   6   6     2005.92     1947.47     42.05 o 
   4   6   6     1558.77     1687.73     28.72 o 
   5   6   6      224.14      205.32     13.85 o 
   6   6   6     1675.26     1737.81     33.50 o 
   7   6   6      454.31      448.84     19.35 o 
   8   6   6     1472.19     1496.29     34.76 o 
   9   6   6       71.58       76.03     16.43 o 
  10   6   6       27.18       65.69     17.54 o 
  11   6   6      426.71      421.65     24.79 o 
  12   6   6      493.04      481.46     25.72 o 
  13   6   6      501.86      504.79     25.86 o 
  14   6   6      501.84      488.70     27.24 o 
  15   6   6       93.32      114.49     17.47 o 
  16   6   6      176.94      181.93     22.41 o 
  17   6   6      351.71      379.83     24.64 o 
  18   6   6       40.44       35.12     20.32 o 
   1   7   6      504.19      619.96     19.01 o 
   2   7   6      153.90      130.80     10.24 o 
   3   7   6      253.82      290.93     12.86 o 
   4   7   6       68.71       82.57     11.81 o 
   5   7   6      451.50      484.61     16.92 o 
   6   7   6       99.85       98.21     16.67 o 
   7   7   6      480.54      519.75     25.72 o 
   8   7   6        0.84      -22.89     16.47 o 
   9   7   6      193.61      226.72     19.47 o 
  10   7   6       18.00       21.47     18.57 o 
  11   7   6      128.53      143.83     20.84 o 
  12   7   6       60.99      118.04     23.33 o 
  13   7   6       19.32       31.15     23.99 o 
  14   7   6        2.71       22.39     25.00 o 
  15   7   6       11.87       49.75     25.48 o 
  16   7   6       50.17       28.48     34.78 o 
  17   7   6       55.24       29.18     24.32 o 
   0   8   6        3.85       18.29     28.37 o 
   1   8   6      218.75      216.55     12.63 o 
   2   8   6       13.74       28.28     11.26 o 
   3   8   6        2.82        8.83     11.67 o 
   4   8   6      132.12      144.82     13.59 o 
   5   8   6      121.76       91.19     13.88 o 
   6   8   6       11.51       12.77     14.15 o 
   7   8   6        5.18      -11.84     17.53 o 
   8   8   6      111.50      127.95     19.61 o 
   9   8   6      130.61       96.30     20.05 o 
  10   8   6       51.20       46.17     19.76 o 
  11   8   6       31.78       35.32     21.22 o 
  12   8   6      263.05      256.37     23.96 o 
  13   8   6      257.32      223.57     26.36 o 
  14   8   6       60.53       53.38     26.35 o 
  15   8   6      121.07      117.22     28.57 o 
   1   9   6      432.81      551.28     22.19 o 
   2   9   6       34.47       52.34     21.94 o 
   3   9   6       86.09      168.28     17.36 o 
   4   9   6       25.30       16.41     16.81 o 
   5   9   6      245.51      312.14     17.26 o 
   6   9   6        1.77       -8.69     15.18 o 
   7   9   6      556.17      627.44     22.35 o 
   8   9   6      212.92      184.92     20.72 o 
   9   9   6      562.58      554.80     25.48 o 
  10   9   6       83.90      122.05     21.29 o 
  11   9   6       31.27       44.52     21.97 o 
  12   9   6      278.93      252.13     27.42 o 
   0  10   6       41.81       37.03     33.86 o 
   1  10   6        3.40      -35.68     23.79 o 
   2  10   6      475.50      612.26     28.67 o 
   3  10   6      114.90      107.19     24.75 o 
   4  10   6      145.06      211.86     25.19 o 
   5  10   6      357.81      365.04     26.48 o 
   6  10   6       22.37       33.24     23.89 o 
   7  10   6        1.56       14.78     30.53 o 
   8  10   6       11.99       60.80     33.48 o 
   9  10   6        9.21       40.88     26.38 o 
   1  11   6        1.05       54.39     30.03 o 
   2  11   6        6.99       25.05     32.69 o 
   1   1   7      822.59      890.01     16.71 o 
   2   1   7       23.32       14.16      6.68 o 
   3   1   7     2420.58     2541.65     28.83 o 
   4   1   7        3.69        2.01      6.34 o 
   5   1   7     1028.26     1084.00     14.69 o 
   6   1   7        4.81        1.45      6.55 o 
   7   1   7     1146.15     1217.22     16.83 o 
   8   1   7       45.76       54.47      8.01 o 
   9   1   7      207.94      256.92     10.21 o 
  10   1   7     1934.26     2026.82     26.75 o 
  11   1   7     1148.76     1158.78     18.86 o 
  12   1   7       36.13       72.95     11.33 o 
  13   1   7        6.65       -4.83     13.59 o 
  14   1   7      146.34      163.43     18.96 o 
  15   1   7      125.09      113.02     19.89 o 
  16   1   7      231.96      258.27     21.64 o 
  17   1   7       40.04       18.93     20.48 o 
  18   1   7      285.69      375.65     29.77 o 
  19   1   7       74.38       64.06     28.75 o 
  20   1   7        2.05        9.28     30.02 o 
   0   2   7      156.36      176.56     11.56 o 
   1   2   7        1.57      -10.56      7.04 o 
   2   2   7     1760.20     1800.45     30.51 o 
   3   2   7      162.71      128.65      8.42 o 
   4   2   7     1227.83     1323.41     19.41 o 
   5   2   7      193.13      177.81      9.25 o 
   6   2   7      243.01      262.82     10.26 o 
   7   2   7      414.27      394.26     11.80 o 
   8   2   7        5.16       -6.17      8.26 o 
   9   2   7      614.75      613.09     15.66 o 
  10   2   7      274.58      311.28     11.91 o 
  11   2   7      224.34      255.03     11.66 o 
  12   2   7      134.05      119.14     13.04 o 
  13   2   7       71.99       77.59     14.40 o 
  14   2   7       54.10       30.69     15.71 o 
  15   2   7      512.52      521.62     23.28 o 
  16   2   7       39.17       -3.30     19.85 o 
  17   2   7      186.09      195.14     22.28 o 
  18   2   7       28.58       -1.26     33.67 o 
  19   2   7       50.75       61.03     28.25 o 
   1   3   7       96.35       82.43      9.63 o 
   2   3   7        5.12        8.28      6.30 o 
   3   3   7      996.99      962.66     17.50 o 
   4   3   7      397.31      344.09     11.08 o 
   5   3   7      309.14      312.92     10.93 o 
   6   3   7      171.90      126.30     10.68 o 
   7   3   7        4.48       11.16     11.33 o 
   8   3   7       44.77       22.95     11.80 o 
   9   3   7       39.61       46.26     13.42 o 
  10   3   7       29.62       35.89     15.89 o 
  11   3   7      239.33      310.47     16.34 o 
  12   3   7       59.66       28.72     14.65 o 
  13   3   7      131.72      174.94     14.39 o 
  14   3   7      352.73      314.62     15.59 o 
  15   3   7      137.97      165.55     17.43 o 
  16   3   7       20.07       11.12     21.32 o 
  17   3   7      179.95      217.61     21.94 o 
  18   3   7       12.49       -5.48     26.57 o 
  19   3   7      120.51      116.06     29.10 o 
   0   4   7     2796.06     2570.77     49.44 o 
   1   4   7     1524.71     1424.07     22.92 o 
   2   4   7      554.47      527.31     13.23 o 
   3   4   7      129.09      145.56     10.57 o 
   4   4   7      925.03      948.98     19.91 o 
   5   4   7      435.70      458.94     15.19 o 
   6   4   7     1084.22     1147.44     24.94 o 
   7   4   7      235.74      295.55     18.64 o 
   8   4   7     1214.75     1196.84     35.91 o 
   9   4   7      308.25      227.03     17.76 o 
  10   4   7      209.53      214.14     18.13 o 
  11   4   7      391.85      429.72     22.07 o 
  12   4   7      683.20      652.03     24.77 o 
  13   4   7        1.11       10.02     18.50 o 
  14   4   7        6.67        2.35     16.37 o 
  15   4   7       92.02       90.81     17.57 o 
  16   4   7       26.16       54.55     17.04 o 
  17   4   7       19.06       64.47     20.69 o 
  18   4   7        2.89       -3.48     30.91 o 
   1   5   7      271.36      294.76     17.11 o 
   2   5   7      487.84      523.27     19.50 o 
   3   5   7       20.24       16.65     10.61 o 
   4   5   7       51.57       46.83     11.47 o 
   5   5   7      244.08      208.84     16.94 o 
   6   5   7      175.63      165.25     17.03 o 
   7   5   7       68.36       60.15     16.65 o 
   8   5   7      144.63      131.83     18.41 o 
   9   5   7      320.84      247.38     21.28 o 
  10   5   7      278.46      363.70     23.31 o 
  11   5   7      136.07      165.72     21.84 o 
  12   5   7      334.45      351.77     24.92 o 
  13   5   7       60.96       10.87     21.02 o 
  14   5   7      195.43      265.35     25.81 o 
  15   5   7       10.46       43.28     25.09 o 
  16   5   7      182.62      183.78     18.70 o 
  17   5   7       33.94       62.41     26.10 o 
   0   6   7      241.56      254.98     28.34 o 
   1   6   7       24.66       18.07     18.12 o 
   2   6   7      582.81      576.78     22.61 o 
   3   6   7       50.64       42.89     18.40 o 
   4   6   7      491.31      475.69     22.73 o 
   5   6   7        5.21      -15.92     17.89 o 
   6   6   7      595.94      570.08     23.62 o 
   7   6   7      212.50      168.33     17.57 o 
   8   6   7      164.29      198.34     18.33 o 
   9   6   7       13.52        3.71     21.08 o 
  10   6   7      355.37      408.04     23.88 o 
  11   6   7      342.92      319.21     24.06 o 
  12   6   7      184.24      219.49     23.50 o 
  13   6   7      394.21      404.75     29.15 o 
  14   6   7      126.00      215.65     28.63 o 
  15   6   7       65.96       96.22     29.66 o 
  16   6   7       45.25      126.29     28.21 o 
   1   7   7     1839.88     1629.95     40.52 o 
   2   7   7      135.03      100.45     20.80 o 
   3   7   7       49.03       16.14     15.54 o 
   4   7   7      444.89      473.54     20.90 o 
   5   7   7      140.31      127.04     17.88 o 
   6   7   7       20.23       19.98     17.67 o 
   7   7   7      493.45      474.06     22.87 o 
   8   7   7      214.40      160.40     19.89 o 
   9   7   7      340.86      333.16     22.84 o 
  10   7   7      143.48      201.68     22.08 o 
  11   7   7       42.08       36.96     32.64 o 
  12   7   7        1.63        2.72     23.14 o 
  13   7   7      180.92      213.48     25.49 o 
  14   7   7        9.55       52.83     29.11 o 
   0   8   7        7.28       -8.41     29.09 o 
   1   8   7        7.66        2.05     20.93 o 
   2   8   7        0.90       15.12     21.93 o 
   3   8   7       10.14       19.07     21.65 o 
   4   8   7       93.62       43.78     21.66 o 
   5   8   7        1.23        6.03     21.09 o 
   6   8   7        1.78        1.98     22.58 o 
   7   8   7      150.53      199.83     23.24 o 
   8   8   7       56.38       24.50     19.99 o 
   9   8   7       34.53       72.79     21.49 o 
  10   8   7       81.66      132.97     23.32 o 
  11   8   7      209.32      250.71     24.58 o 
  12   8   7       69.18       87.79     27.09 o 
   1   9   7      109.25       83.70     24.44 o 
   2   9   7       31.33       19.43     25.40 o 
   3   9   7       79.51       79.63     24.75 o 
   4   9   7      146.50      154.37     24.52 o 
   5   9   7      165.56      167.44     24.55 o 
   6   9   7       24.73       29.59     24.30 o 
   7   9   7      178.45      170.21     26.52 o 
   8   9   7      130.49      139.24     27.22 o 
   9   9   7      287.95      311.41     27.96 o 
   0  10   7      382.34      429.68     39.35 o 
   1  10   7       82.40       68.37     26.86 o 
   2  10   7       65.35       38.20     25.56 o 
   3  10   7       16.28       56.59     33.26 o 
   4  10   7      135.96      126.23     35.08 o 
   0   0   8     2611.11     2442.06    123.45 o 
   1   0   8      646.98      647.42     21.11 o 
   2   0   8      101.72       57.96     20.17 o 
   3   0   8       13.69       12.36     16.58 o 
   4   0   8      277.59      234.67     16.87 o 
   5   0   8      458.60      549.92     22.58 o 
   6   0   8      627.59      554.79     21.67 o 
   7   0   8      102.29       97.13     18.64 o 
   8   0   8     1349.70     1217.05     43.00 o 
   9   0   8      438.96      583.45     26.33 o 
  10   0   8      369.99      313.36     23.62 o 
  11   0   8      664.71      826.51     52.12 o 
  12   0   8        4.66        2.87     26.90 o 
  13   0   8        3.90       69.59     28.65 o 
  14   0   8      156.08      145.98     30.19 o 
  15   0   8      706.13      719.55     38.01 o 
  16   0   8       25.44       43.90     30.66 o 
  17   0   8       47.28       68.75     39.37 o 
  18   0   8        0.83        5.39     41.12 o 
   1   1   8      297.37      258.67     11.10 o 
   2   1   8       36.66       39.88      9.80 o 
   3   1   8      154.65      140.39      9.30 o 
   4   1   8        0.44        6.40      9.24 o 
   5   1   8      650.35      584.58     15.36 o 
   6   1   8       96.25      125.59     10.73 o 
   7   1   8      234.03      245.00     10.46 o 
   8   1   8      324.03      364.05     14.56 o 
   9   1   8      229.77      221.58     12.51 o 
  10   1   8       33.28        9.52     12.27 o 
  11   1   8      638.65      648.43     21.01 o 
  12   1   8        2.42      -17.70     16.46 o 
  13   1   8       32.39       24.60     20.37 o 
  14   1   8       78.73       98.34     20.87 o 
  15   1   8       45.55       21.20     21.11 o 
  16   1   8        3.82        5.74     21.61 o 
  17   1   8       39.50       16.44     26.80 o 
   0   2   8      323.74      283.25     18.85 o 
   1   2   8       91.88      102.60      9.78 o 
   2   2   8      106.83      114.93      9.89 o 
   3   2   8       67.53       57.38      9.96 o 
   4   2   8      104.84       83.39     12.31 o 
   5   2   8      348.10      349.55     16.66 o 
   6   2   8      276.94      232.26     16.34 o 
   7   2   8      170.99      179.83     18.60 o 
   8   2   8      395.51      358.73     18.25 o 
   9   2   8        3.62      -17.42     19.22 o 
  10   2   8      248.37      278.76     25.70 o 
  11   2   8        4.02       -9.61     16.17 o 
  12   2   8      140.16       95.59     18.31 o 
  13   2   8       54.00       55.52     14.34 o 
  14   2   8        5.62        2.01     16.67 o 
  15   2   8       57.72       47.70     20.69 o 
  16   2   8       73.76       48.45     21.57 o 
  17   2   8       15.91       25.56     28.53 o 
   1   3   8      825.63      747.61     21.74 o 
   2   3   8      102.56      107.61     14.05 o 
   3   3   8      947.26      924.84     23.71 o 
   4   3   8      339.17      388.48     18.13 o 
   5   3   8      152.13      150.25     16.30 o 
   6   3   8       12.72        3.63     17.35 o 
   7   3   8      238.05      225.07     21.71 o 
   8   3   8       29.03       26.49     20.29 o 
   9   3   8      478.94      460.94     25.15 o 
  10   3   8     1439.91     1657.34     47.42 o 
  11   3   8       44.60       85.62     25.35 o 
  12   3   8       50.76       73.56     25.90 o 
  13   3   8      185.28      121.61     26.75 o 
  14   3   8       71.53       86.68     18.29 o 
  15   3   8       74.43       85.41     22.04 o 
  16   3   8      335.76      384.95     25.67 o 
  17   3   8        0.63      -14.27     23.39 o 
   0   4   8       99.94       77.21     24.69 o 
   1   4   8      338.63      306.23     19.81 o 
   2   4   8      667.65      668.15     40.91 o 
   3   4   8       12.89      -21.35     17.27 o 
   4   4   8      514.77      517.59     22.37 o 
   5   4   8      195.93      192.13     19.88 o 
   6   4   8      239.21      302.20     23.40 o 
   7   4   8      346.95      432.70     25.43 o 
   8   4   8       62.95       56.49     22.69 o 
   9   4   8      130.04      180.32     23.87 o 
  10   4   8       55.59       85.14     23.20 o 
  11   4   8        1.19       48.11     26.92 o 
  12   4   8      342.47      386.44     29.69 o 
  13   4   8      278.17      318.84     29.88 o 
  14   4   8        5.74       33.27     30.37 o 
  15   4   8        2.39       12.12     30.84 o 
  16   4   8        2.11        3.72     31.37 o 
   1   5   8       24.53       47.79     21.50 o 
   2   5   8       25.25       20.37     20.07 o 
   3   5   8       93.53      103.09     20.50 o 
   4   5   8        0.33      -10.85     19.75 o 
   5   5   8      108.49      148.98     21.21 o 
   6   5   8       10.15        4.39     20.57 o 
   7   5   8       89.82       97.28     21.16 o 
   8   5   8       47.60       35.70     23.48 o 
   9   5   8      184.27      198.82     25.23 o 
  10   5   8      293.40      250.93     28.07 o 
  11   5   8      137.46       72.88     27.50 o 
  12   5   8      255.81      237.36     31.88 o 
  13   5   8        5.19        1.28     26.05 o 
  14   5   8       27.89       49.48     28.50 o 
  15   5   8       58.86       42.03     30.51 o 
   0   6   8     1215.46     1330.09     63.68 o 
   1   6   8      398.51      373.07     25.05 o 
   2   6   8       54.44       82.35     22.63 o 
   3   6   8        2.54      -24.12     22.75 o 
   4   6   8      872.13      926.39     37.54 o 
   5   6   8      451.46      460.68     28.72 o 
   6   6   8        5.92        6.36     24.11 o 
   7   6   8      246.97      271.55     27.95 o 
   8   6   8      246.61      253.05     28.41 o 
   9   6   8       21.76       24.40     28.49 o 
  10   6   8      214.29      355.26     32.22 o 
  11   6   8      435.85      456.72     31.36 o 
  12   6   8      509.88      561.61     35.60 o 
  13   6   8      136.58      234.19     32.62 o 
   1   7   8      262.74      313.57     26.31 o 
   2   7   8       10.11        2.83     23.92 o 
   3   7   8      102.12      115.28     28.01 o 
   4   7   8       39.08       28.62     26.67 o 
   5   7   8      287.36      343.69     29.79 o 
   6   7   8        1.62       -7.39     27.86 o 
   7   7   8      360.31      368.19     31.51 o 
   8   7   8      262.50      300.28     35.18 o 
   9   7   8       16.44       86.02     30.59 o 
  10   7   8       26.98        0.15     35.78 o 
  11   7   8      141.97      175.24     35.80 o 
   0   8   8       29.10       -7.39     33.93 o 
   1   8   8       68.05       48.86     23.16 o 
   2   8   8       14.44       45.11     29.74 o 
   3   8   8       24.22       25.23     25.66 o 
   4   8   8       33.19       21.55     32.86 o 
   5   8   8        0.87      -31.01     28.37 o 
   6   8   8       14.57       21.35     28.39 o 
   7   8   8       46.19       40.90     30.46 o 
   8   8   8        1.17        8.63     31.43 o 
   1   9   8       26.29       61.98     36.00 o 
   2   9   8        0.42      -13.83     26.26 o 
   1   1   9      866.47      953.04     52.41 o 
   2   1   9        4.40        7.80     15.96 o 
   3   1   9      278.24      306.42     22.83 o 
   4   1   9        5.43        0.67     16.73 o 
   5   1   9      150.67      173.58     18.00 o 
   6   1   9       34.57       -6.87     19.43 o 
   7   1   9      380.44      392.36     27.87 o 
   8   1   9       12.09       -8.09     24.95 o 
   9   1   9       30.34       24.75     23.45 o 
  10   1   9        5.65       -0.26     17.73 o 
  11   1   9      263.93      233.02     20.85 o 
  12   1   9       68.70       66.91     19.55 o 
  13   1   9       16.60       -8.75     20.42 o 
  14   1   9      192.27      229.58     23.32 o 
  15   1   9       50.39       16.44     23.26 o 
   0   2   9      635.13      712.60     69.86 o 
   1   2   9        7.75        1.99     22.93 o 
   2   2   9      235.14      253.88     25.22 o 
   3   2   9       54.37       56.81     24.29 o 
   4   2   9      140.27      194.22     25.68 o 
   5   2   9       78.54       72.97     24.94 o 
   6   2   9      198.84      196.41     26.80 o 
   7   2   9       72.58       85.48     27.75 o 
   8   2   9       38.68        5.92     26.06 o 
   9   2   9       32.85      -12.84     29.85 o 
  10   2   9       50.12       44.13     26.91 o 
  11   2   9       36.24       52.22     27.88 o 
  12   2   9       85.50       90.96     27.39 o 
  13   2   9       35.02       39.05     19.67 o 
  14   2   9        0.85        5.93     22.97 o 
   1   3   9      823.31      782.79     60.68 o 
   2   3   9       99.13       73.39     24.98 o 
   3   3   9       66.86       84.99     25.38 o 
   4   3   9       10.00       35.68     25.56 o 
   5   3   9        1.48      -16.78     25.23 o 
   6   3   9        1.82      -21.75     25.82 o 
   7   3   9      100.66       70.27     27.54 o 
   8   3   9        0.64       26.57     27.13 o 
   9   3   9       42.42       23.47     27.85 o 
  10   3   9      515.92      434.11     33.35 o 
  11   3   9        6.88      -16.46     28.25 o 
  12   3   9        6.94      -13.08     28.55 o 
  13   3   9      152.93      118.08     29.06 o 
  14   3   9       37.31       20.29     29.28 o 
   0   4   9      480.16      481.44     78.63 o 
   1   4   9        9.53       35.08     26.52 o 
   2   4   9      197.63      206.68     28.16 o 
   3   4   9      569.88      545.06     32.66 o 
   4   4   9      233.02      270.80     30.17 o 
   5   4   9      704.41      632.43     33.27 o 
   6   4   9      558.67      592.94     33.75 o 
   7   4   9       74.56      108.43     29.38 o 
   8   4   9      395.09      358.16     31.35 o 
   9   4   9        6.19       17.66     29.16 o 
  10   4   9      106.22      163.12     31.53 o 
  11   4   9      113.03      113.64     30.97 o 
  12   4   9      203.39      171.99     31.87 o 
   1   5   9       73.33      104.14     31.27 o 
   2   5   9       59.54       46.23     29.21 o 
   3   5   9        3.84      -26.81     28.50 o 
   4   5   9        7.84       17.91     30.28 o 
   5   5   9      491.25      576.39     35.75 o 
   6   5   9      271.50      295.58     31.77 o 
   7   5   9       54.68       66.01     30.44 o 
   8   5   9       22.22       29.31     29.53 o 
   9   5   9        4.99       47.10     42.31 o 
  10   5   9       49.24       60.44     30.36 o 
  11   5   9        3.65      -14.96     34.49 o 
   0   6   9      197.78      193.94     49.64 o 
   1   6   9       53.02       62.50     33.10 o 
   2   6   9        2.64      -15.48     29.81 o 
   3   6   9       63.51       55.25     30.74 o 
   4   6   9        4.49      -31.77     31.40 o 
   5   6   9        1.74       31.88     34.17 o 
   6   6   9      389.51      444.95     49.53 o 
   7   6   9       56.06       20.10     34.56 o 
   8   6   9      126.94      205.79     36.90 o 
   9   6   9       16.99       22.46     38.18 o 
   1   7   9      109.20      158.58     45.43 o 
   2   7   9       31.78       25.52     42.67 o 
   3   7   9      416.58      418.77     68.81 o 
   4   7   9       29.67       -9.85     44.52 o 
   5   7   9      199.80      231.52     54.96 o 
   6   7   9        0.25       61.21     55.34 o 
   0   0  10      269.77      260.94     98.35 o 
   1   0  10        2.43       -1.42     64.79 o 
   2   0  10       42.18      115.39     71.37 o 
   3   0  10        1.13       28.43     67.14 o 
   4   0  10       25.00      -58.88     73.30 o 
   5   0  10       22.75      -29.06     74.07 o 
   6   0  10       20.96       23.24    103.45 o 
   7   0  10      198.52      213.59     38.36 o 
   8   0  10        1.29       13.36     25.10 o 
   9   0  10       27.41       22.11     29.89 o 
  10   0  10      154.45      114.46     32.69 o 
  11   0  10       53.14       76.85     53.84 o 
   1   1  10       28.23       21.61     24.03 o 
   2   1  10      107.43       80.86     19.08 o 
   3   1  10       71.57       52.04     19.33 o 
   4   1  10        8.21       -1.01     21.43 o 
   5   1  10       57.68       33.16     26.39 o 
   6   1  10        3.63      -18.72     26.45 o 
   7   1  10        2.18      -23.93     26.86 o 
   8   1  10       21.66      -10.07     28.40 o 
   9   1  10       23.39       32.51     28.97 o 
  10   1  10        9.01      -28.43     28.83 o 
  11   1  10       21.19       -5.84     29.11 o 
   0   2  10        0.87       90.53     49.64 o 
   1   2  10        0.01       18.37     26.50 o 
   2   2  10       31.36       54.06     26.44 o 
   3   2  10      173.15      182.95     27.90 o 
   4   2  10      622.83      589.74     35.85 o 
   5   2  10        7.20       63.60     27.93 o 
   6   2  10      747.37      822.39     39.47 o 
   7   2  10        0.60       -9.75     28.70 o 
   8   2  10      106.21       63.33     32.04 o 
   9   2  10       26.90       37.05     31.25 o 
  10   2  10        1.82       24.82     31.11 o 
   1   3  10       85.27       91.04     27.74 o 
   2   3  10       97.67       48.02     35.15 o 
   3   3  10      149.86      129.66     32.63 o 
   4   3  10       15.55      -23.47     31.75 o 
   5   3  10        4.36       31.38     28.59 o 
   6   3  10      166.15      184.75     33.20 o 
   7   3  10       86.67       93.80     29.87 o 
   8   3  10       19.14        1.52     30.80 o 
   9   3  10       12.16       32.51     30.48 o 
   0   4  10        2.91       62.43     40.96 o 
   1   4  10        0.01       -0.19     37.90 o 
   2   4  10       51.73       80.84     30.53 o 
   3   4  10       27.46       48.65     29.86 o 
   4   4  10      140.22      155.18     31.35 o 
   5   4  10       25.22       39.15     30.83 o 
   6   4  10      112.88      136.07     31.37 o 
   7   4  10        9.12       56.47     32.35 o 
   1   5  10      122.80       65.22     45.12 o 
   2   5  10       73.87      104.53     32.55 o 
   3   5  10        7.60       39.52     32.92 o 
   4   5  10        0.39       -5.48     31.31 o 
   5   5  10        7.04       22.58     32.25 o 
   1   1  11       16.11       59.64     54.96 o 
   2   1  11       33.14       23.33     55.22 o 
                                                 
